# Supplementary material for: The first revision of the carnivorous land snail family Streptaxidae in Laos, with description of three new species (Pulmonata, Stylommatophora, Streptaxidae)
Source: Zookeys. 2016 May 16;(589):23–53. doi: 10.3897/zookeys.589.7933 (PMC4926661; doi:10.3897/zookeys.589.7933)
Supplement: XML Treatment for Haploptychius blaisei [file zookeys.589.7933-treatment7.xml]

<!DOCTYPE tp:taxon-treatment
  PUBLIC "-//TaxonX//DTD Taxonomic Treatment Publishing DTD v0 20100105//EN" "tax-treatment-NSO.dtd">
<tp:taxon-treatment xmlns:tp="http://www.plazi.org/taxpub"><tp:treatment-meta><kwd-group><label>Taxon classification</label><kwd><named-content content-type="kingdom">Animalia</named-content></kwd><kwd><named-content content-type="order">Pulmonata</named-content></kwd><kwd><named-content content-type="family">Streptaxidae</named-content></kwd></kwd-group><mixed-citation publication-type="journal"><person-group><name><surname>Inkhavilay</surname><given-names>Khamla</given-names></name><name><surname>Siriboon</surname><given-names>Thanit</given-names></name><name><surname>Sutcharit</surname><given-names>Chirasak</given-names></name><name><surname>Rowson</surname><given-names>Ben</given-names></name><name><surname>Panha</surname><given-names>Somsak</given-names></name></person-group><article-title>The first revision of the carnivorous land snail family <tp:taxon-name><tp:taxon-name-part taxon-name-part-type="family">Streptaxidae</tp:taxon-name-part></tp:taxon-name> in Laos, with description of three new species (<tp:taxon-name><tp:taxon-name-part taxon-name-part-type="order">Pulmonata</tp:taxon-name-part></tp:taxon-name>, <tp:taxon-name><tp:taxon-name-part taxon-name-part-type="order">Stylommatophora</tp:taxon-name-part></tp:taxon-name>, <tp:taxon-name><tp:taxon-name-part taxon-name-part-type="family">Streptaxidae</tp:taxon-name-part></tp:taxon-name>)</article-title><source>Zookeys</source><day>16</day><month>5</month><year>2016</year><volume>2016</volume><issue>589</issue><fpage>23</fpage><lpage>53</lpage><pub-id pub-id-type="doi">10.3897/zookeys.589.7933</pub-id></mixed-citation></tp:treatment-meta><tp:nomenclature><tp:taxon-name>
              <tp:taxon-name-part taxon-name-part-type="genus">Haploptychius</tp:taxon-name-part>
              <tp:taxon-name-part taxon-name-part-type="species">blaisei</tp:taxon-name-part>
            </tp:taxon-name><tp:taxon-authority>(Dautzenberg &amp; Fischer, 1905)</tp:taxon-authority><xref ref-type="fig" rid="F1">Figs 1</xref><xref ref-type="fig" rid="F4">, 4D–F</xref><xref ref-type="table" rid="T1">; Table 1</xref><!--PageBreak--><tp:nomenclature-citation-list><tp:nomenclature-citation><tp:taxon-name><tp:taxon-name-part taxon-name-part-type="genus">Streptaxis</tp:taxon-name-part> <tp:taxon-name-part taxon-name-part-type="species">blaisei</tp:taxon-name-part></tp:taxon-name><comment><xref ref-type="bibr" rid="B10">Dautzenberg and Fischer 1905</xref>: 86, 87, pl. 3, figs 1–4. Type locality: Ile Krieu, Tonkin [Krieu Island, Ha Long, Quang Ninh Province, Vietnam].</comment></tp:nomenclature-citation><tp:nomenclature-citation><tp:taxon-name><tp:taxon-name-part taxon-name-part-type="genus">Haploptychius</tp:taxon-name-part> <tp:taxon-name-part taxon-name-part-type="species">blaisei</tp:taxon-name-part></tp:taxon-name><comment>—<xref ref-type="bibr" rid="B19">Kobelt 1906</xref>: 173, pl. 66, figs 4–7. <xref ref-type="bibr" rid="B37">Richardson 1988</xref>: 212.</comment></tp:nomenclature-citation></tp:nomenclature-citation-list></tp:nomenclature><tp:treatment-sec sec-type="material"><title>Material examined.</title><p>The original description was based on single specimen since stated “un seul examplaire” (a single example). The specimen of M. Blaise in the <named-content xmlns:xlink="http://www.w3.org/1999/xlink" content-type="dwc:institutional_code" xlink:type="simple">MNHN</named-content> collections is considered as holotype <named-content xmlns:xlink="http://www.w3.org/1999/xlink" content-type="dwc:institutional_code" xlink:type="simple">MNHN</named-content>-IM 200030866 (Fig. <xref ref-type="fig" rid="F4">4D</xref>).</p><fig id="F4" position="float" orientation="portrait"><label>Figure 4.</label><caption><p>Shells of <italic><tp:taxon-name><tp:taxon-name-part taxon-name-part-type="genus">Haploptychius</tp:taxon-name-part></tp:taxon-name></italic> spp. <bold>A</bold> <italic><tp:taxon-name><tp:taxon-name-part taxon-name-part-type="genus">Haploptychius</tp:taxon-name-part> <tp:taxon-name-part taxon-name-part-type="species">anceyi</tp:taxon-name-part></tp:taxon-name></italic> lectotype <named-content xmlns:xlink="http://www.w3.org/1999/xlink" content-type="dwc:institutional_code" xlink:type="simple">MNHN</named-content>-IM 200030868 <bold>B</bold> <italic><tp:taxon-name><tp:taxon-name-part taxon-name-part-type="genus">Haploptychius</tp:taxon-name-part> <tp:taxon-name-part taxon-name-part-type="species">diespiter</tp:taxon-name-part></tp:taxon-name></italic> syntype <named-content xmlns:xlink="http://www.w3.org/1999/xlink" content-type="dwc:institutional_code" xlink:type="simple">MNHN</named-content>-IM 200030870 <bold>C</bold> <italic><tp:taxon-name><tp:taxon-name-part taxon-name-part-type="genus">Haploptychius</tp:taxon-name-part> <tp:taxon-name-part taxon-name-part-type="species">dorri</tp:taxon-name-part></tp:taxon-name></italic> syntype <named-content xmlns:xlink="http://www.w3.org/1999/xlink" content-type="dwc:institutional_code" xlink:type="simple">MNHN</named-content>-IM 200030869 <bold>D–F</bold> <italic><tp:taxon-name><tp:taxon-name-part taxon-name-part-type="genus">Haploptychius</tp:taxon-name-part> <tp:taxon-name-part taxon-name-part-type="species">blaisei</tp:taxon-name-part></tp:taxon-name></italic> <bold>D</bold> holotype <named-content xmlns:xlink="http://www.w3.org/1999/xlink" content-type="dwc:institutional_code" xlink:type="simple">MNHN</named-content>-IM 200030866 and <bold>E, F</bold> specimens from Luang Phrabang <named-content xmlns:xlink="http://www.w3.org/1999/xlink" content-type="dwc:institutional_code" xlink:type="simple">CUMZ</named-content> 6257.</p></caption><graphic xmlns:xlink="http://www.w3.org/1999/xlink" xlink:href="zookeys-589-023-g004.jpg" position="float" orientation="portrait" xlink:type="simple" id="oo_88809.jpg"/></fig><p>Phu Ly, Dongson, Ha Nam, Vietnam: <named-content xmlns:xlink="http://www.w3.org/1999/xlink" content-type="dwc:institutional_code" xlink:type="simple">NHMUK</named-content> Vermeulen coll. (4 shells). Tam Phatok, Ngoi, Luang Phrabang, Laos: <named-content xmlns:xlink="http://www.w3.org/1999/xlink" content-type="dwc:institutional_code" xlink:type="simple">CUMZ</named-content> 6276 (1 shell; Fig. <xref ref-type="fig" rid="F4">4E</xref>), 6257 (15 shells; Fig. <xref ref-type="fig" rid="F4">4F</xref>).</p></tp:treatment-sec><tp:treatment-sec sec-type="remarks"><title>Remarks.</title><p>Shell oblique-heliciform, white and translucent. Whorls 6½; spire depressed to slightly convex, with distinct suture. Shell surface glossy, with thin transverse ridges that diminish below periphery and around umbilicus. Embryonic shell large, about 2½ whorls, with a smooth surface; following whorls regularly expanded. Penultimate whorl rounded; last whorl axially deflected. Aperture semi-ovate; peristome discontinuous, parietal callus thin; lip thickened and slightly expanded. Apertural dentition with one strong parietal lamella. Umbilicus widely open and shallow.</p><p>
              <italic><tp:taxon-name><tp:taxon-name-part taxon-name-part-type="genus">Haploptychius</tp:taxon-name-part> <tp:taxon-name-part taxon-name-part-type="species">blaisei</tp:taxon-name-part></tp:taxon-name></italic> is superficially similar to <italic><tp:taxon-name><tp:taxon-name-part taxon-name-part-type="genus">Haploptychius</tp:taxon-name-part> <tp:taxon-name-part taxon-name-part-type="species">diespiter</tp:taxon-name-part></tp:taxon-name></italic> (Mabille, 1887) and <italic><tp:taxon-name><tp:taxon-name-part taxon-name-part-type="genus">Haploptychius</tp:taxon-name-part> <tp:taxon-name-part taxon-name-part-type="species">dorri</tp:taxon-name-part></tp:taxon-name></italic> from north Vietnam, but it has a larger shell, more depressed spire, rounded penultimate whorl, a wide and deep umbilicus, and thin transverse ridges on the upper periphery. For comparison, <italic><tp:taxon-name><tp:taxon-name-part taxon-name-part-type="genus">Haploptychius</tp:taxon-name-part> <tp:taxon-name-part taxon-name-part-type="species">diespiter</tp:taxon-name-part></tp:taxon-name></italic> (Fig. <xref ref-type="fig" rid="F4">4B</xref>) has the last whorl less deviated from the vertical axis, and <italic><tp:taxon-name><tp:taxon-name-part taxon-name-part-type="genus">Haploptychius</tp:taxon-name-part> <tp:taxon-name-part taxon-name-part-type="species">dorri</tp:taxon-name-part></tp:taxon-name></italic> (Fig. <xref ref-type="fig" rid="F4">4C</xref>) has a more depressed suture.</p></tp:treatment-sec><tp:treatment-sec><!--Section generated to contain objects referenced in tp:taxon-treatment.--><fig id="F1" position="float" orientation="portrait"><label>Figure 1.</label><caption><p>Approximate locations of the type localities of <italic><tp:taxon-name><tp:taxon-name-part taxon-name-part-type="genus">Haploptychius</tp:taxon-name-part></tp:taxon-name></italic> spp., <italic><tp:taxon-name><tp:taxon-name-part taxon-name-part-type="genus">Perrottetia</tp:taxon-name-part></tp:taxon-name></italic> spp., and <italic><tp:taxon-name><tp:taxon-name-part taxon-name-part-type="genus">Indoartemon</tp:taxon-name-part></tp:taxon-name></italic> spp. in Laos. Described species (●) <italic><tp:taxon-name><tp:taxon-name-part taxon-name-part-type="genus">Haploptychius</tp:taxon-name-part> <tp:taxon-name-part taxon-name-part-type="species">pellucens</tp:taxon-name-part></tp:taxon-name></italic>, (○) <italic><tp:taxon-name><tp:taxon-name-part taxon-name-part-type="genus">Haploptychius</tp:taxon-name-part> <tp:taxon-name-part taxon-name-part-type="species">porrectus</tp:taxon-name-part></tp:taxon-name></italic>, (★) <italic><tp:taxon-name><tp:taxon-name-part taxon-name-part-type="genus">Haploptychius</tp:taxon-name-part> <tp:taxon-name-part taxon-name-part-type="species">blaisei</tp:taxon-name-part></tp:taxon-name></italic>, (△) <italic><tp:taxon-name><tp:taxon-name-part taxon-name-part-type="genus">Perrotettia</tp:taxon-name-part> <tp:taxon-name-part taxon-name-part-type="species">aquilonaria</tp:taxon-name-part></tp:taxon-name></italic>, (▲) <italic><tp:taxon-name><tp:taxon-name-part taxon-name-part-type="genus">Perrottetia</tp:taxon-name-part> <tp:taxon-name-part taxon-name-part-type="species">unidentata</tp:taxon-name-part></tp:taxon-name></italic> sp. n., (□) <italic><tp:taxon-name><tp:taxon-name-part taxon-name-part-type="genus">Perrottetia</tp:taxon-name-part> <tp:taxon-name-part taxon-name-part-type="species">megadentata</tp:taxon-name-part></tp:taxon-name></italic> sp. n. and (■) <italic><tp:taxon-name><tp:taxon-name-part taxon-name-part-type="genus">Indoartemon</tp:taxon-name-part> <tp:taxon-name-part taxon-name-part-type="species">diodonta</tp:taxon-name-part></tp:taxon-name></italic> sp. n. The numbered localities are detailed in Table <xref ref-type="table" rid="T1">1</xref>, except locality no. 6 is from Tam Kao Rao, Vieng Phoukha, Luang Namtha, Laos, and no. 11 from Ban Bo Khoun, Boun Neua, Phongsaly, Laos.</p></caption><graphic xmlns:xlink="http://www.w3.org/1999/xlink" xlink:href="zookeys-589-023-g001.jpg" position="float" orientation="portrait" xlink:type="simple" id="oo_88806.jpg"/></fig><table-wrap id="T1" position="float" orientation="portrait"><label>Table 1.</label><caption><p>Shell measurements for populations of the three <italic><tp:taxon-name><tp:taxon-name-part taxon-name-part-type="genus">Haploptychius</tp:taxon-name-part></tp:taxon-name></italic>, four <italic><tp:taxon-name><tp:taxon-name-part taxon-name-part-type="genus">Perrottetia</tp:taxon-name-part></tp:taxon-name></italic>, and one <italic><tp:taxon-name><tp:taxon-name-part taxon-name-part-type="genus">Indoartemon</tp:taxon-name-part></tp:taxon-name></italic> species collected.</p></caption><table id="TID0E1DAI" rules="all"><tbody><tr><th rowspan="2" colspan="1">Specie and locality and <named-content xmlns:xlink="http://www.w3.org/1999/xlink" content-type="dwc:institutional_code" xlink:type="simple">CUMZ</named-content> nos</th><th rowspan="2" colspan="1">No. of specimens</th><th rowspan="1" colspan="4">Rangs, mean ± S.D. in mm of:</th><th rowspan="2" colspan="1">Number of whorls</th></tr><tr><th rowspan="1" colspan="1">Shell height (<abbrev xmlns:xlink="http://www.w3.org/1999/xlink" xlink:title="Shell height" xlink:type="simple">H</abbrev>)</th><th rowspan="1" colspan="1">Shell width (<abbrev xmlns:xlink="http://www.w3.org/1999/xlink" xlink:title="shell width" xlink:type="simple">W</abbrev>)</th><th rowspan="1" colspan="1">
                      <abbrev xmlns:xlink="http://www.w3.org/1999/xlink" xlink:title="Shell height" xlink:type="simple">H</abbrev>/<abbrev xmlns:xlink="http://www.w3.org/1999/xlink" xlink:title="shell width" xlink:type="simple">W</abbrev> ration</th><th rowspan="1" colspan="1">Shell angle</th></tr><tr><td rowspan="1" colspan="7">
              <italic><tp:taxon-name><tp:taxon-name-part taxon-name-part-type="genus">Haploptychius</tp:taxon-name-part> <tp:taxon-name-part taxon-name-part-type="species">pellucens</tp:taxon-name-part></tp:taxon-name></italic> (Pfeiffer, 1863)</td></tr><tr><td rowspan="1" colspan="1">Lectotype and paralectotypes</td><td rowspan="1" colspan="1">3</td><td rowspan="1" colspan="1">11.1−13.0<break/> 11.9±1.02</td><td rowspan="1" colspan="1">10.6−13.3<break/> 11.7±1.45</td><td rowspan="1" colspan="1">0.9−1.0<break/> 1.0±0.01</td><td rowspan="1" colspan="1">31.7−37.1<break/> 34.9±2.77</td><td rowspan="1" colspan="1">6−6½</td></tr><tr><td rowspan="1" colspan="1">1. Ban Namone, Xayabouly (about 40 Km. from Ngeun, Lao-Thai border to Xayabouly district): (6264, 6265)</td><td rowspan="1" colspan="1">12</td><td rowspan="1" colspan="1">10.1−12.10<break/> 11.0±0.55</td><td rowspan="1" colspan="1">9.6−12.0<break/> 10.6±0.63</td><td rowspan="1" colspan="1">0.9−1.18<break/> 1.0±0.09</td><td rowspan="1" colspan="1">33.6−53.02<break/> 44.2±5.26</td><td rowspan="1" colspan="1">6−6½</td></tr><tr><td rowspan="1" colspan="1">2. Tam Phatok, Luang Phrabang: (6267)</td><td rowspan="1" colspan="1">7</td><td rowspan="1" colspan="1">9.5−10.7<break/> 9.8±0.43</td><td rowspan="1" colspan="1">9.0−10.7<break/> 9.8±0.75</td><td rowspan="1" colspan="1">0.9−1.1<break/> 1.0±0.11</td><td rowspan="1" colspan="1">45.8−56.9<break/> 50.9±3.75</td><td rowspan="1" colspan="1">6−6½</td></tr><tr><td rowspan="1" colspan="1">3. Ngoi, Luang Phrabang: (6268)</td><td rowspan="1" colspan="1">7</td><td rowspan="1" colspan="1">9.7−12.4<break/> 11.1±0.90</td><td rowspan="1" colspan="1">10.4−11.8<break/> 10.9±0.48</td><td rowspan="1" colspan="1">0.9−1.1<break/> 1.0±0.01</td><td rowspan="1" colspan="1">48.8−54.1<break/> 51.2±1.91</td><td rowspan="1" colspan="1">6½</td></tr><tr><td rowspan="1" colspan="1">4. Nam Ork Roo, Nathong, Namor, Oudomxay: (6269, 6270)</td><td rowspan="1" colspan="1">35</td><td rowspan="1" colspan="1">9.5−11.5<break/> 10.2±0.53</td><td rowspan="1" colspan="1">9.3−12.0<break/> 10.8±0.61</td><td rowspan="1" colspan="1">0.8−1.1<break/> 0.9±0.08</td><td rowspan="1" colspan="1">42.5−54.1<break/> 48.9±3.19</td><td rowspan="1" colspan="1">6½</td></tr><tr><td rowspan="1" colspan="1">5. Ban Oudom, Pak Beng, Oudomxay: (6271)</td><td rowspan="1" colspan="1">15</td><td rowspan="1" colspan="1">10.6−13.1<break/> 12.0±0.77</td><td rowspan="1" colspan="1">9.5−12.8<break/> 11.2±0.76</td><td rowspan="1" colspan="1">0.8−1.3<break/> 1.0±0.12</td><td rowspan="1" colspan="1">37.6−58.3<break/> 47.9±5.21</td><td rowspan="1" colspan="1">6½−7</td></tr><tr><td rowspan="1" colspan="1">7. Tam Mungkorn, Khamkeurt, Bolikhamxay: (6266)</td><td rowspan="1" colspan="1">4</td><td rowspan="1" colspan="1">8.8−9.6<break/> 9.3±0.30</td><td rowspan="1" colspan="1">8.0−9.1<break/> 8.7±0.50</td><td rowspan="1" colspan="1">1.0−1.1<break/> 1.0±0.03</td><td rowspan="1" colspan="1">46.7−50.3<break/> 48.2±1.56</td><td rowspan="1" colspan="1">6½−7</td></tr><tr><td rowspan="1" colspan="7">
              <italic><tp:taxon-name><tp:taxon-name-part taxon-name-part-type="genus">Haploptychius</tp:taxon-name-part> <tp:taxon-name-part taxon-name-part-type="species">porectus</tp:taxon-name-part></tp:taxon-name></italic> (Pfeiffer, 1863)</td></tr><tr><td rowspan="1" colspan="1">8. Ban Nong Tang, Phoukood, Xieng Khuang: (6273, 6274)</td><td rowspan="1" colspan="1">19</td><td rowspan="1" colspan="1">6.2−8.1<break/> 7.4±0.50</td><td rowspan="1" colspan="1">6.3−8.4<break/> 7.4±0.52</td><td rowspan="1" colspan="1">0.8−1.2<break/> 0.9±0.11</td><td rowspan="1" colspan="1">41.1−59.6<break/> 49.6±4.58</td><td rowspan="1" colspan="1">6½</td></tr><tr><td rowspan="1" colspan="1">9. Tam Pew, Kham, Xieng Khuang: (6275)</td><td rowspan="1" colspan="1">4</td><td rowspan="1" colspan="1">6.5−7.2<break/> 7.0±0.34</td><td rowspan="1" colspan="1">7.3−8.5<break/> 7.7±0.59</td><td rowspan="1" colspan="1">0.8−0.9<break/> 0.9±0.06</td><td rowspan="1" colspan="1">44.1−47.1<break/> 45.0±1.52</td><td rowspan="1" colspan="1">6½</td></tr><tr><td rowspan="1" colspan="1">
              <italic><tp:taxon-name><tp:taxon-name-part taxon-name-part-type="genus">Haploptychius</tp:taxon-name-part> <tp:taxon-name-part taxon-name-part-type="species">blaisei</tp:taxon-name-part></tp:taxon-name></italic> (Dautzenberg &amp; Fischer, 1905)</td><td rowspan="1" colspan="1"/><td rowspan="1" colspan="1"/><td rowspan="1" colspan="1"/><td rowspan="1" colspan="1"/><td rowspan="1" colspan="1"/><td rowspan="1" colspan="1"/></tr><tr><td rowspan="1" colspan="1">10. Tam Phatok, Ngoi, Luang Phrabang: (6276, 6277)</td><td rowspan="1" colspan="1">16</td><td rowspan="1" colspan="1">5.4−6.7<break/> 6.2±0.35</td><td rowspan="1" colspan="1">9.1−10.5<break/> 9.8±0.36</td><td rowspan="1" colspan="1">0.5−0.7<break/> 0.6±0.05</td><td rowspan="1" colspan="1">53.7−75.3<break/> 67.1±5.9</td><td rowspan="1" colspan="1">6½</td></tr><tr><td rowspan="1" colspan="1">
              <italic><tp:taxon-name><tp:taxon-name-part taxon-name-part-type="genus">Perrottetia</tp:taxon-name-part> <tp:taxon-name-part taxon-name-part-type="species">aquilonaria</tp:taxon-name-part></tp:taxon-name></italic> Siriboon &amp; Panha, 2013</td><td rowspan="1" colspan="1"/><td rowspan="1" colspan="1"/><td rowspan="1" colspan="1"/><td rowspan="1" colspan="1"/><td rowspan="1" colspan="1"/><td rowspan="1" colspan="1"/></tr><tr><td rowspan="1" colspan="1">12. Ban Namone, Xayabouly (about 40 Km. from Ngeun, Lao-Thai border to Xayabouly District): (6278, 6279)</td><td rowspan="1" colspan="1">3</td><td rowspan="1" colspan="1">4.1−4.5<break/> 4.4±0.19</td><td rowspan="1" colspan="1">5.4−6.4<break/> 6.0±0.55</td><td rowspan="1" colspan="1">0.7−0.9<break/> 0.7±0.09</td><td rowspan="1" colspan="1">48.4−59.1<break/> 54.2±5.43</td><td rowspan="1" colspan="1">5½−6</td></tr><tr><td rowspan="1" colspan="1">
              <italic><tp:taxon-name><tp:taxon-name-part taxon-name-part-type="genus">Perrottetia</tp:taxon-name-part> <tp:taxon-name-part taxon-name-part-type="species">unidentata</tp:taxon-name-part></tp:taxon-name></italic> sp. n.</td><td rowspan="1" colspan="1"/><td rowspan="1" colspan="1"/><td rowspan="1" colspan="1"/><td rowspan="1" colspan="1"/><td rowspan="1" colspan="1"/><td rowspan="1" colspan="1"/></tr><tr><td rowspan="1" colspan="1">13. Ban Nawit, Viengxay: (6281, 6282, 6283)</td><td rowspan="1" colspan="1">8</td><td rowspan="1" colspan="1">4.0−5.8<break/> 5.0±0.05</td><td rowspan="1" colspan="1">8.9−9.7<break/> 9.3±0.25</td><td rowspan="1" colspan="1">0.4−0.6<break/> 0.5±0.06</td><td rowspan="1" colspan="1">67.0−88.9<break/> 76.8±6.74</td><td rowspan="1" colspan="1">6−6½</td></tr><tr><td rowspan="1" colspan="1">14. Tam Than Kaisone Phomvihan, Viengxay: (6284, 6285)</td><td rowspan="1" colspan="1">5</td><td rowspan="1" colspan="1">5.0−6.5<break/> 5.9±0.77</td><td rowspan="1" colspan="1">7.4−8.2<break/> 7.7±0.36</td><td rowspan="1" colspan="1">0.6−0.8<break/> 0.7±0.11</td><td rowspan="1" colspan="1">54.5−60.7<break/> 57.1±2.51</td><td rowspan="1" colspan="1">6</td></tr><tr><td rowspan="1" colspan="1">
              <italic><tp:taxon-name><tp:taxon-name-part taxon-name-part-type="genus">Perrottetia</tp:taxon-name-part> <tp:taxon-name-part taxon-name-part-type="species">magnadenta</tp:taxon-name-part></tp:taxon-name></italic> sp. n.</td><td rowspan="1" colspan="1"/><td rowspan="1" colspan="1"/><td rowspan="1" colspan="1"/><td rowspan="1" colspan="1"/><td rowspan="1" colspan="1"/><td rowspan="1" colspan="1"/></tr><tr><td rowspan="1" colspan="1">15. Km 70, Tha Khek, Yommalat: (6286, 6287)</td><td rowspan="1" colspan="1">36</td><td rowspan="1" colspan="1">6.0−7.6<break/> 6.7±0.36</td><td rowspan="1" colspan="1">7.2−8.8<break/> 7.8±0.42</td><td rowspan="1" colspan="1">0.7−0.9<break/> 0.8±0.06</td><td rowspan="1" colspan="1">47.4−59.9<break/> 54.5±3.34</td><td rowspan="1" colspan="1">6</td></tr><tr><td rowspan="1" colspan="1">
              <italic><tp:taxon-name><tp:taxon-name-part taxon-name-part-type="genus">Indoartemon</tp:taxon-name-part> <tp:taxon-name-part taxon-name-part-type="species">diodonta</tp:taxon-name-part></tp:taxon-name></italic> sp. n.</td><td rowspan="1" colspan="1"/><td rowspan="1" colspan="1"/><td rowspan="1" colspan="1"/><td rowspan="1" colspan="1"/><td rowspan="1" colspan="1"/><td rowspan="1" colspan="1"/></tr><tr><td rowspan="1" colspan="1">16. Tam Xang, Tha Khek, Khammouan: (6289, 6290)</td><td rowspan="1" colspan="1">49</td><td rowspan="1" colspan="1">6.8−8.0<break/> 7.4±0.33</td><td rowspan="1" colspan="1">6.9−8.6<break/> 7.7±0.37</td><td rowspan="1" colspan="1">0.8−1.0<break/> 0.9±0.06</td><td rowspan="1" colspan="1">42.1−58.1<break/> 51.8±3.03</td><td rowspan="1" colspan="1">6½−7</td></tr><tr><td rowspan="1" colspan="1">17. Tam Nang Ann, Tha Khek, Khammouan: (6291)</td><td rowspan="1" colspan="1">7</td><td rowspan="1" colspan="1">7.9−8.9<break/> 8.6±0.33</td><td rowspan="1" colspan="1">7.2−8.3<break/> 7.8±0.34</td><td rowspan="1" colspan="1">1.0−0.1<break/> 1.1±0.03</td><td rowspan="1" colspan="1">46.4−52.4<break/> 49.7±2.07</td><td rowspan="1" colspan="1">6½−7</td></tr><tr><td rowspan="1" colspan="1">18. Tam Xieng Lieb, Tha Khek, Khammouan: (6292)</td><td rowspan="1" colspan="1">15</td><td rowspan="1" colspan="1">6.8−7.8<break/> 7.3±0.27</td><td rowspan="1" colspan="1">6.4−7.8<break/> 7.3±0.46</td><td rowspan="1" colspan="1">0.8−1.1<break/> 1.0±0.09</td><td rowspan="1" colspan="1">41.3−61.0<break/> 51.8±5.04</td><td rowspan="1" colspan="1">7</td></tr></tbody></table></table-wrap></tp:treatment-sec><ref-list><ref id="B10"><mixed-citation xmlns:xlink="http://www.w3.org/1999/xlink" xlink:type="simple">
          <person-group><name name-style="western"><surname>Dautzenberg</surname><given-names>PH</given-names></name><name name-style="western"><surname>Fischer</surname><given-names>H</given-names></name></person-group> (<year>1905</year>) <article-title>Liste des mollusques récoltés par M. le Frégate Blaise au Tonkin, et description d’espèces nouvelles.</article-title> <source>Journal de Conchyliologie</source> <volume>53</volume>: <fpage>85</fpage>–<lpage>234</lpage>.</mixed-citation></ref><ref id="B19"><mixed-citation xmlns:xlink="http://www.w3.org/1999/xlink" xlink:type="simple">
          <person-group><name name-style="western"><surname>Kobelt</surname><given-names>W</given-names></name></person-group> (<year>1905–1906</year>) <article-title>Die Raublungenschnecken (<tp:taxon-name><tp:taxon-name-part taxon-name-part-type="class">Agnatha</tp:taxon-name-part></tp:taxon-name>). Zweite Abtheilung: <tp:taxon-name><tp:taxon-name-part taxon-name-part-type="family">Streptaxidae</tp:taxon-name-part></tp:taxon-name> und <tp:taxon-name><tp:taxon-name-part taxon-name-part-type="family">Daudebardiidae</tp:taxon-name-part></tp:taxon-name>.</article-title> <source>Systematisches Conchylien-Cabinet von Martini und Chemnitz</source> <volume>1</volume>(<issue>12b</issue>) (<issue-part>2</issue-part>): <fpage>1</fpage>–<lpage>96</lpage>, pls 42–59 [<year>1905</year>]; <fpage>97</fpage>–<lpage>211</lpage>, pls 60–71 [<year>1906</year>].</mixed-citation></ref><ref id="B37"><mixed-citation xmlns:xlink="http://www.w3.org/1999/xlink" xlink:type="simple">
          <person-group><name name-style="western"><surname>Richardson</surname><given-names>L</given-names></name></person-group> (<year>1988</year>) <article-title><tp:taxon-name><tp:taxon-name-part taxon-name-part-type="superfamily">Streptaxacea</tp:taxon-name-part></tp:taxon-name>: Catalog of species, Part I, <tp:taxon-name><tp:taxon-name-part taxon-name-part-type="family">Streptaxidae</tp:taxon-name-part></tp:taxon-name>.</article-title> <source>Tryonia</source> <volume>16</volume>: <fpage>1</fpage>–<lpage>326</lpage>.</mixed-citation></ref></ref-list></tp:taxon-treatment>
