# Supplementary material for: The first revision of the carnivorous land snail family Streptaxidae in Laos, with description of three new species (Pulmonata, Stylommatophora, Streptaxidae)
Source: Zookeys. 2016 May 16;(589):23–53. doi: 10.3897/zookeys.589.7933 (PMC4926661; doi:10.3897/zookeys.589.7933)
Supplement: XML Treatment for Perrottetia dugasti [file zookeys.589.7933-treatment9.xml]

<!DOCTYPE tp:taxon-treatment
  PUBLIC "-//TaxonX//DTD Taxonomic Treatment Publishing DTD v0 20100105//EN" "tax-treatment-NSO.dtd">
<tp:taxon-treatment xmlns:tp="http://www.plazi.org/taxpub"><tp:treatment-meta><kwd-group><label>Taxon classification</label><kwd><named-content content-type="kingdom">Animalia</named-content></kwd><kwd><named-content content-type="order">Pulmonata</named-content></kwd><kwd><named-content content-type="family">Streptaxidae</named-content></kwd></kwd-group><mixed-citation publication-type="journal"><person-group><name><surname>Inkhavilay</surname><given-names>Khamla</given-names></name><name><surname>Siriboon</surname><given-names>Thanit</given-names></name><name><surname>Sutcharit</surname><given-names>Chirasak</given-names></name><name><surname>Rowson</surname><given-names>Ben</given-names></name><name><surname>Panha</surname><given-names>Somsak</given-names></name></person-group><article-title>The first revision of the carnivorous land snail family <tp:taxon-name><tp:taxon-name-part taxon-name-part-type="family">Streptaxidae</tp:taxon-name-part></tp:taxon-name> in Laos, with description of three new species (<tp:taxon-name><tp:taxon-name-part taxon-name-part-type="order">Pulmonata</tp:taxon-name-part></tp:taxon-name>, <tp:taxon-name><tp:taxon-name-part taxon-name-part-type="order">Stylommatophora</tp:taxon-name-part></tp:taxon-name>, <tp:taxon-name><tp:taxon-name-part taxon-name-part-type="family">Streptaxidae</tp:taxon-name-part></tp:taxon-name>)</article-title><source>Zookeys</source><day>16</day><month>5</month><year>2016</year><volume>2016</volume><issue>589</issue><fpage>23</fpage><lpage>53</lpage><pub-id pub-id-type="doi">10.3897/zookeys.589.7933</pub-id></mixed-citation></tp:treatment-meta><tp:nomenclature><tp:taxon-name>
              <tp:taxon-name-part taxon-name-part-type="genus">Perrottetia</tp:taxon-name-part>
              <tp:taxon-name-part taxon-name-part-type="species">dugasti</tp:taxon-name-part>
            </tp:taxon-name><tp:taxon-authority>(Morlet, 1892)</tp:taxon-authority><xref ref-type="fig" rid="F5">Fig. 5A</xref><tp:nomenclature-citation-list><tp:nomenclature-citation><tp:taxon-name><tp:taxon-name-part taxon-name-part-type="genus">Streptaxis</tp:taxon-name-part> <tp:taxon-name-part taxon-name-part-type="species">dugasti</tp:taxon-name-part></tp:taxon-name><comment><xref ref-type="bibr" rid="B27">Morlet 1892</xref>: 82. <xref ref-type="bibr" rid="B28">Morlet 1893</xref>[<xref ref-type="bibr" rid="B27">1892</xref>]: 315, 316, pl. 7, fig. 5, 5a, 5b. Type locality: Laï-Chau, sur les bords de la Riviére Noire, Tonkin [on the banks of the Black River, Lai Chau Province, Vietnam]. <xref ref-type="bibr" rid="B16">Gude 1903</xref>: 255.</comment></tp:nomenclature-citation><tp:nomenclature-citation><tp:taxon-name><tp:taxon-name-part taxon-name-part-type="genus">Perrottetia</tp:taxon-name-part> <tp:taxon-name-part taxon-name-part-type="species">dugasti</tp:taxon-name-part></tp:taxon-name><comment>—<xref ref-type="bibr" rid="B19">Kobelt 1906</xref>: 123, 124, pl. 61, fig. 13. <xref ref-type="bibr" rid="B37">Richardson 1988</xref>: 239. <xref ref-type="bibr" rid="B42">Schileyko 2011</xref>: 23.</comment></tp:nomenclature-citation></tp:nomenclature-citation-list></tp:nomenclature><tp:treatment-sec sec-type="material"><title>Material examined.</title><p>The species was described based on material from L. Dugast collection but no illustration was given. <xref ref-type="bibr" rid="B28">Morlet (1893</xref>: 315, 316, pl. 7, fig. 5, 5a, 5b) subsequently published the description and illustrated a single specimen. There is a specimen of L. Morlet in the <named-content xmlns:xlink="http://www.w3.org/1999/xlink" content-type="dwc:institutional_code" xlink:type="simple">MNHN</named-content> collections with an original label stating “Type”. In order to stabilise the name, the shell that closely matched with the measurements given in the original description and illustration in <xref ref-type="bibr" rid="B28">Morlet (1893</xref>: pl. 7, fig. 5, 5a, 5b) is here designated as lectotype <named-content xmlns:xlink="http://www.w3.org/1999/xlink" content-type="dwc:institutional_code" xlink:type="simple">MNHN</named-content>-IM 200030867 (Fig. <xref ref-type="fig" rid="F4">4A</xref>).</p></tp:treatment-sec><tp:treatment-sec sec-type="remarks"><title>Remarks.</title><p>Shell sub-oblique heliciform with depressed spire and 6 whorls. Shell surface smooth, glossy and with a distinct suture. Embryonic shell smooth, following whorl regularly expanded. Last whorl rounded, axially deflected, with longitudinal furrows present. Aperture narrow; peristome discontinuous, thick and expanded, and short sinulus present. Aperture dentition consisting of two parietal lamellae (lower one large; upper one small and close to sinulus), one palatal lamella, one basal lamella and one bifid columellar lamella.</p><p>Compared with <italic><tp:taxon-name><tp:taxon-name-part taxon-name-part-type="genus">Perrottetia</tp:taxon-name-part> <tp:taxon-name-part taxon-name-part-type="species">messageri</tp:taxon-name-part></tp:taxon-name></italic> (Bavay &amp; Dautzenberg, 1908), this species differs in having a strong lower parietal lamella, a bifid columellar lamella, and the left periphery of penultimate whorl not extended beyond the diameter of the last whorl. In contrast, <italic><tp:taxon-name><tp:taxon-name-part taxon-name-part-type="genus">Perrottetia</tp:taxon-name-part> <tp:taxon-name-part taxon-name-part-type="species">messageri</tp:taxon-name-part></tp:taxon-name></italic> has a strong columellar lamella, a supracolumellar lamella is present, and the left periphery of the penultimate whorl extended beyond the diameter of the last whorl (Fig. <xref ref-type="fig" rid="F5">5D</xref>).</p><fig id="F5" position="float" orientation="portrait"><label>Figure 5.</label><caption><p>Shells of <italic><tp:taxon-name><tp:taxon-name-part taxon-name-part-type="genus">Perrottetia</tp:taxon-name-part></tp:taxon-name></italic> spp. <bold>A</bold> <italic><tp:taxon-name><tp:taxon-name-part taxon-name-part-type="genus">Perrottetia</tp:taxon-name-part> <tp:taxon-name-part taxon-name-part-type="species">dugasti</tp:taxon-name-part></tp:taxon-name></italic> lectotype <named-content xmlns:xlink="http://www.w3.org/1999/xlink" content-type="dwc:institutional_code" xlink:type="simple">MNHN</named-content>-IM 200030867 <bold>B</bold> <italic><tp:taxon-name><tp:taxon-name-part taxon-name-part-type="genus">Perrottetia</tp:taxon-name-part> <tp:taxon-name-part taxon-name-part-type="species">mabillei</tp:taxon-name-part></tp:taxon-name></italic> syntype <named-content xmlns:xlink="http://www.w3.org/1999/xlink" content-type="dwc:institutional_code" xlink:type="simple">MNHN</named-content>-IM 200030874 <bold>C</bold> <tp:taxon-name><tp:taxon-name-part taxon-name-part-type="genus">Perrottetia</tp:taxon-name-part> <tp:taxon-name-part taxon-name-part-type="species">daedaleus</tp:taxon-name-part> <tp:taxon-name-part taxon-name-part-type="infraspecific-rank">var.</tp:taxon-name-part> <tp:taxon-name-part taxon-name-part-type="variety">major</tp:taxon-name-part></tp:taxon-name> syntype <named-content xmlns:xlink="http://www.w3.org/1999/xlink" content-type="dwc:institutional_code" xlink:type="simple">MNHN</named-content>-IM 200030871 <bold>D</bold> <italic><tp:taxon-name><tp:taxon-name-part taxon-name-part-type="genus">Perrottetia</tp:taxon-name-part> <tp:taxon-name-part taxon-name-part-type="species">messageri</tp:taxon-name-part></tp:taxon-name></italic> syntype <named-content xmlns:xlink="http://www.w3.org/1999/xlink" content-type="dwc:institutional_code" xlink:type="simple">MNHN</named-content>-IM 200030875 <bold>E</bold> <italic><tp:taxon-name><tp:taxon-name-part taxon-name-part-type="genus">Perrottetia</tp:taxon-name-part> <tp:taxon-name-part taxon-name-part-type="species">aquilonaria</tp:taxon-name-part></tp:taxon-name></italic> specimen <named-content xmlns:xlink="http://www.w3.org/1999/xlink" content-type="dwc:institutional_code" xlink:type="simple">CUMZ</named-content> 6278 from Xayabouly with apertural dentition <bold>F, G</bold> <italic><tp:taxon-name><tp:taxon-name-part taxon-name-part-type="genus">Perrottetia</tp:taxon-name-part> <tp:taxon-name-part taxon-name-part-type="species">unidentata</tp:taxon-name-part></tp:taxon-name></italic> sp. n. <bold>F</bold> holotype <named-content xmlns:xlink="http://www.w3.org/1999/xlink" content-type="dwc:institutional_code" xlink:type="simple">CUMZ</named-content> 6281 with apertural dentition and <bold>G</bold> paratype <named-content xmlns:xlink="http://www.w3.org/1999/xlink" content-type="dwc:institutional_code" xlink:type="simple">CUMZ</named-content> 6282 <bold><abbrev xmlns:xlink="http://www.w3.org/1999/xlink" xlink:title="Shell height" xlink:type="simple">H</abbrev>, I</bold> <italic><tp:taxon-name><tp:taxon-name-part taxon-name-part-type="genus">Perrottetia</tp:taxon-name-part> <tp:taxon-name-part taxon-name-part-type="species">unidentata</tp:taxon-name-part></tp:taxon-name></italic> sp. n. specimens from Tam Than Kaisone <bold><abbrev xmlns:xlink="http://www.w3.org/1999/xlink" xlink:title="Shell height" xlink:type="simple">H</abbrev></bold> specimen with upper palatal <named-content xmlns:xlink="http://www.w3.org/1999/xlink" content-type="dwc:institutional_code" xlink:type="simple">CUMZ</named-content> 6284 and <bold>I</bold> specimen without upper palatal <named-content xmlns:xlink="http://www.w3.org/1999/xlink" content-type="dwc:institutional_code" xlink:type="simple">CUMZ</named-content> 6285.</p></caption><graphic xmlns:xlink="http://www.w3.org/1999/xlink" xlink:href="zookeys-589-023-g005.jpg" position="float" orientation="portrait" xlink:type="simple" id="oo_88810.jpg"/></fig></tp:treatment-sec><tp:treatment-sec><!--Section generated to contain objects referenced in tp:taxon-treatment.--><fig id="F4" position="float" orientation="portrait"><label>Figure 4.</label><caption><p>Shells of <italic><tp:taxon-name><tp:taxon-name-part taxon-name-part-type="genus">Haploptychius</tp:taxon-name-part></tp:taxon-name></italic> spp. <bold>A</bold> <italic><tp:taxon-name><tp:taxon-name-part taxon-name-part-type="genus">Haploptychius</tp:taxon-name-part> <tp:taxon-name-part taxon-name-part-type="species">anceyi</tp:taxon-name-part></tp:taxon-name></italic> lectotype <named-content xmlns:xlink="http://www.w3.org/1999/xlink" content-type="dwc:institutional_code" xlink:type="simple">MNHN</named-content>-IM 200030868 <bold>B</bold> <italic><tp:taxon-name><tp:taxon-name-part taxon-name-part-type="genus">Haploptychius</tp:taxon-name-part> <tp:taxon-name-part taxon-name-part-type="species">diespiter</tp:taxon-name-part></tp:taxon-name></italic> syntype <named-content xmlns:xlink="http://www.w3.org/1999/xlink" content-type="dwc:institutional_code" xlink:type="simple">MNHN</named-content>-IM 200030870 <bold>C</bold> <italic><tp:taxon-name><tp:taxon-name-part taxon-name-part-type="genus">Haploptychius</tp:taxon-name-part> <tp:taxon-name-part taxon-name-part-type="species">dorri</tp:taxon-name-part></tp:taxon-name></italic> syntype <named-content xmlns:xlink="http://www.w3.org/1999/xlink" content-type="dwc:institutional_code" xlink:type="simple">MNHN</named-content>-IM 200030869 <bold>D–F</bold> <italic><tp:taxon-name><tp:taxon-name-part taxon-name-part-type="genus">Haploptychius</tp:taxon-name-part> <tp:taxon-name-part taxon-name-part-type="species">blaisei</tp:taxon-name-part></tp:taxon-name></italic> <bold>D</bold> holotype <named-content xmlns:xlink="http://www.w3.org/1999/xlink" content-type="dwc:institutional_code" xlink:type="simple">MNHN</named-content>-IM 200030866 and <bold>E, F</bold> specimens from Luang Phrabang <named-content xmlns:xlink="http://www.w3.org/1999/xlink" content-type="dwc:institutional_code" xlink:type="simple">CUMZ</named-content> 6257.</p></caption><graphic xmlns:xlink="http://www.w3.org/1999/xlink" xlink:href="zookeys-589-023-g004.jpg" position="float" orientation="portrait" xlink:type="simple" id="oo_88809.jpg"/></fig></tp:treatment-sec><ref-list><ref id="B27"><mixed-citation xmlns:xlink="http://www.w3.org/1999/xlink" xlink:type="simple">
          <person-group><name name-style="western"><surname>Morlet</surname><given-names>L</given-names></name></person-group> (<year>1892</year>) <article-title>Diagnoses Molluscorum novorum, in Indo-Chinâ.</article-title> <source>Journal de Conchyliologie</source> <volume>40</volume>[<issue>1892</issue>]: <fpage>82</fpage>–<lpage>86</lpage>. <comment>[Published in parts, dated follow Winckworth (1936)]</comment></mixed-citation></ref><ref id="B28"><mixed-citation xmlns:xlink="http://www.w3.org/1999/xlink" xlink:type="simple">
          <person-group><name name-style="western"><surname>Morlet</surname><given-names>L</given-names></name></person-group> (<year>1893</year>) <article-title>Description ďespèces nouvelles provenant de ľIndo-Chine.</article-title> <source>Journal de Conchyliologie</source> <volume>40</volume>[<issue>1892</issue>]: <fpage>315</fpage>–<lpage>329</lpage>. <comment>[Published in parts, dates follow Winckworth (1936)]</comment></mixed-citation></ref><ref id="B16"><mixed-citation xmlns:xlink="http://www.w3.org/1999/xlink" xlink:type="simple">
          <person-group><name name-style="western"><surname>Gude</surname><given-names>GK</given-names></name></person-group> (<year>1903</year>) <article-title>A synopsis of the genus <italic><tp:taxon-name><tp:taxon-name-part taxon-name-part-type="genus">Streptaxis</tp:taxon-name-part></tp:taxon-name></italic> and its allies.</article-title> <source>Proceedings of the Malacological Society of London</source> <volume>5</volume>: <fpage>201</fpage>–<lpage>275</lpage>.</mixed-citation></ref><ref id="B19"><mixed-citation xmlns:xlink="http://www.w3.org/1999/xlink" xlink:type="simple">
          <person-group><name name-style="western"><surname>Kobelt</surname><given-names>W</given-names></name></person-group> (<year>1905–1906</year>) <article-title>Die Raublungenschnecken (<tp:taxon-name><tp:taxon-name-part taxon-name-part-type="class">Agnatha</tp:taxon-name-part></tp:taxon-name>). Zweite Abtheilung: <tp:taxon-name><tp:taxon-name-part taxon-name-part-type="family">Streptaxidae</tp:taxon-name-part></tp:taxon-name> und <tp:taxon-name><tp:taxon-name-part taxon-name-part-type="family">Daudebardiidae</tp:taxon-name-part></tp:taxon-name>.</article-title> <source>Systematisches Conchylien-Cabinet von Martini und Chemnitz</source> <volume>1</volume>(<issue>12b</issue>) (<issue-part>2</issue-part>): <fpage>1</fpage>–<lpage>96</lpage>, pls 42–59 [<year>1905</year>]; <fpage>97</fpage>–<lpage>211</lpage>, pls 60–71 [<year>1906</year>].</mixed-citation></ref><ref id="B37"><mixed-citation xmlns:xlink="http://www.w3.org/1999/xlink" xlink:type="simple">
          <person-group><name name-style="western"><surname>Richardson</surname><given-names>L</given-names></name></person-group> (<year>1988</year>) <article-title><tp:taxon-name><tp:taxon-name-part taxon-name-part-type="superfamily">Streptaxacea</tp:taxon-name-part></tp:taxon-name>: Catalog of species, Part I, <tp:taxon-name><tp:taxon-name-part taxon-name-part-type="family">Streptaxidae</tp:taxon-name-part></tp:taxon-name>.</article-title> <source>Tryonia</source> <volume>16</volume>: <fpage>1</fpage>–<lpage>326</lpage>.</mixed-citation></ref><ref id="B42"><mixed-citation xmlns:xlink="http://www.w3.org/1999/xlink" xlink:type="simple">
          <person-group><name name-style="western"><surname>Schileyko</surname><given-names>AA</given-names></name></person-group> (<year>2011</year>) <article-title>Check-list of land pulmonate molluscs of Vietnam (<tp:taxon-name><tp:taxon-name-part taxon-name-part-type="class">Gastropoda</tp:taxon-name-part></tp:taxon-name>: <tp:taxon-name><tp:taxon-name-part taxon-name-part-type="order">Stylommatophora</tp:taxon-name-part></tp:taxon-name>).</article-title> <source>Ruthenica</source> <volume>21</volume>: <fpage>1</fpage>–<lpage>68</lpage>.</mixed-citation></ref></ref-list></tp:taxon-treatment>
