# Supplementary material for: The first revision of the carnivorous land snail family Streptaxidae in Laos, with description of three new species (Pulmonata, Stylommatophora, Streptaxidae)
Source: Zookeys. 2016 May 16;(589):23–53. doi: 10.3897/zookeys.589.7933 (PMC4926661; doi:10.3897/zookeys.589.7933)
Supplement: XML Treatment for Perrottetia aquilonaria [file zookeys.589.7933-treatment11.xml]

<!DOCTYPE tp:taxon-treatment
  PUBLIC "-//TaxonX//DTD Taxonomic Treatment Publishing DTD v0 20100105//EN" "tax-treatment-NSO.dtd">
<tp:taxon-treatment xmlns:tp="http://www.plazi.org/taxpub"><tp:treatment-meta><kwd-group><label>Taxon classification</label><kwd><named-content content-type="kingdom">Animalia</named-content></kwd><kwd><named-content content-type="order">Pulmonata</named-content></kwd><kwd><named-content content-type="family">Streptaxidae</named-content></kwd></kwd-group><mixed-citation publication-type="journal"><person-group><name><surname>Inkhavilay</surname><given-names>Khamla</given-names></name><name><surname>Siriboon</surname><given-names>Thanit</given-names></name><name><surname>Sutcharit</surname><given-names>Chirasak</given-names></name><name><surname>Rowson</surname><given-names>Ben</given-names></name><name><surname>Panha</surname><given-names>Somsak</given-names></name></person-group><article-title>The first revision of the carnivorous land snail family <tp:taxon-name><tp:taxon-name-part taxon-name-part-type="family">Streptaxidae</tp:taxon-name-part></tp:taxon-name> in Laos, with description of three new species (<tp:taxon-name><tp:taxon-name-part taxon-name-part-type="order">Pulmonata</tp:taxon-name-part></tp:taxon-name>, <tp:taxon-name><tp:taxon-name-part taxon-name-part-type="order">Stylommatophora</tp:taxon-name-part></tp:taxon-name>, <tp:taxon-name><tp:taxon-name-part taxon-name-part-type="family">Streptaxidae</tp:taxon-name-part></tp:taxon-name>)</article-title><source>Zookeys</source><day>16</day><month>5</month><year>2016</year><volume>2016</volume><issue>589</issue><fpage>23</fpage><lpage>53</lpage><pub-id pub-id-type="doi">10.3897/zookeys.589.7933</pub-id></mixed-citation></tp:treatment-meta><tp:nomenclature><tp:taxon-name>
              <tp:taxon-name-part taxon-name-part-type="genus">Perrottetia</tp:taxon-name-part>
              <tp:taxon-name-part taxon-name-part-type="species">aquilonaria</tp:taxon-name-part>
            </tp:taxon-name><tp:taxon-authority>Siriboon &amp; Panha, 2013</tp:taxon-authority><xref ref-type="fig" rid="F1">Figs 1</xref><xref ref-type="fig" rid="F5">, 5E</xref><!--PageBreak--><!--PageBreak--><tp:nomenclature-citation-list><tp:nomenclature-citation><tp:taxon-name><tp:taxon-name-part taxon-name-part-type="genus">Perrottetia</tp:taxon-name-part> <tp:taxon-name-part taxon-name-part-type="species">aquilonaria</tp:taxon-name-part></tp:taxon-name><comment><xref ref-type="bibr" rid="B43">Siriboon et al. 2013</xref>: 50–52, figs 3D–H, 4D–F: Type locality: Wat Tam Pha Plong, Chiangdao, Chiangmai, Thailand.</comment></tp:nomenclature-citation></tp:nomenclature-citation-list></tp:nomenclature><tp:treatment-sec sec-type="material"><title>Material examined.</title><p>Holotype <named-content xmlns:xlink="http://www.w3.org/1999/xlink" content-type="dwc:institutional_code" xlink:type="simple">CUMZ</named-content> 5003, paratypes <named-content xmlns:xlink="http://www.w3.org/1999/xlink" content-type="dwc:institutional_code" xlink:type="simple">CUMZ</named-content> 5004 (4 shells). Ban Namone, Xayabouly, Laos: <named-content xmlns:xlink="http://www.w3.org/1999/xlink" content-type="dwc:institutional_code" xlink:type="simple">CUMZ</named-content> 6278 (2 shells; Fig. <xref ref-type="fig" rid="F5">5E</xref>), <named-content xmlns:xlink="http://www.w3.org/1999/xlink" content-type="dwc:institutional_code" xlink:type="simple">CUMZ</named-content> 6279 (1 specimen in ethanol). Ban Bo Khoun, Boun Neua, Phongsaly, Laos: <named-content xmlns:xlink="http://www.w3.org/1999/xlink" content-type="dwc:institutional_code" xlink:type="simple">CUMZ</named-content> 6280 (1 shell).</p></tp:treatment-sec><tp:treatment-sec sec-type="remarks"><title>Remarks.</title><p>
              <italic><tp:taxon-name><tp:taxon-name-part taxon-name-part-type="genus">Perrottetia</tp:taxon-name-part> <tp:taxon-name-part taxon-name-part-type="species">aquilonaria</tp:taxon-name-part></tp:taxon-name></italic> was described from several localities in the northern part of Thailand with a complete information on shell, radula and genitalia. The specimens collected from limestone outcrops in Borkeo and Phongsaly of Laos have both shells and genitalia that match very well with this species. Laos specimens seem to differ only in the slightly smaller shell, therefore we treated them as the same species.</p><p>
              <italic><tp:taxon-name><tp:taxon-name-part taxon-name-part-type="genus">Perrottetia</tp:taxon-name-part> <tp:taxon-name-part taxon-name-part-type="species">aquilonaria</tp:taxon-name-part></tp:taxon-name></italic> can be distinguished from <italic><tp:taxon-name><tp:taxon-name-part taxon-name-part-type="genus">Perrottetia</tp:taxon-name-part> <tp:taxon-name-part taxon-name-part-type="species">dugasti</tp:taxon-name-part></tp:taxon-name></italic> and <italic><tp:taxon-name><tp:taxon-name-part taxon-name-part-type="genus">Perrottetia</tp:taxon-name-part> <tp:taxon-name-part taxon-name-part-type="species">messageri</tp:taxon-name-part></tp:taxon-name></italic> from Vietnam by having a depressed spire, shouldered last whorl, thin parietal callus and upper-parietal lamella separated at a right angle. In contrast, <italic><tp:taxon-name><tp:taxon-name-part taxon-name-part-type="genus">Perrottetia</tp:taxon-name-part> <tp:taxon-name-part taxon-name-part-type="species">dugasti</tp:taxon-name-part></tp:taxon-name></italic> has a rounded last whorl and a small upper-parietal lamella located deeper inside the aperture, and <italic><tp:taxon-name><tp:taxon-name-part taxon-name-part-type="genus">Perrottetia</tp:taxon-name-part> <tp:taxon-name-part taxon-name-part-type="species">messageri</tp:taxon-name-part></tp:taxon-name></italic> has paralleled parietal lamellae, a small supercolumellar lamella is present, and the left side of the penultimate whorl extended beyond the diameter of the last whorl (Fig. <xref ref-type="fig" rid="F5">5A, D</xref>).</p></tp:treatment-sec><tp:treatment-sec><!--Section generated to contain objects referenced in tp:taxon-treatment.--><fig id="F1" position="float" orientation="portrait"><label>Figure 1.</label><caption><p>Approximate locations of the type localities of <italic><tp:taxon-name><tp:taxon-name-part taxon-name-part-type="genus">Haploptychius</tp:taxon-name-part></tp:taxon-name></italic> spp., <italic><tp:taxon-name><tp:taxon-name-part taxon-name-part-type="genus">Perrottetia</tp:taxon-name-part></tp:taxon-name></italic> spp., and <italic><tp:taxon-name><tp:taxon-name-part taxon-name-part-type="genus">Indoartemon</tp:taxon-name-part></tp:taxon-name></italic> spp. in Laos. Described species (●) <italic><tp:taxon-name><tp:taxon-name-part taxon-name-part-type="genus">Haploptychius</tp:taxon-name-part> <tp:taxon-name-part taxon-name-part-type="species">pellucens</tp:taxon-name-part></tp:taxon-name></italic>, (○) <italic><tp:taxon-name><tp:taxon-name-part taxon-name-part-type="genus">Haploptychius</tp:taxon-name-part> <tp:taxon-name-part taxon-name-part-type="species">porrectus</tp:taxon-name-part></tp:taxon-name></italic>, (★) <italic><tp:taxon-name><tp:taxon-name-part taxon-name-part-type="genus">Haploptychius</tp:taxon-name-part> <tp:taxon-name-part taxon-name-part-type="species">blaisei</tp:taxon-name-part></tp:taxon-name></italic>, (△) <italic><tp:taxon-name><tp:taxon-name-part taxon-name-part-type="genus">Perrotettia</tp:taxon-name-part> <tp:taxon-name-part taxon-name-part-type="species">aquilonaria</tp:taxon-name-part></tp:taxon-name></italic>, (▲) <italic><tp:taxon-name><tp:taxon-name-part taxon-name-part-type="genus">Perrottetia</tp:taxon-name-part> <tp:taxon-name-part taxon-name-part-type="species">unidentata</tp:taxon-name-part></tp:taxon-name></italic> sp. n., (□) <italic><tp:taxon-name><tp:taxon-name-part taxon-name-part-type="genus">Perrottetia</tp:taxon-name-part> <tp:taxon-name-part taxon-name-part-type="species">megadentata</tp:taxon-name-part></tp:taxon-name></italic> sp. n. and (■) <italic><tp:taxon-name><tp:taxon-name-part taxon-name-part-type="genus">Indoartemon</tp:taxon-name-part> <tp:taxon-name-part taxon-name-part-type="species">diodonta</tp:taxon-name-part></tp:taxon-name></italic> sp. n. The numbered localities are detailed in Table <xref ref-type="table" rid="T1">1</xref>, except locality no. 6 is from Tam Kao Rao, Vieng Phoukha, Luang Namtha, Laos, and no. 11 from Ban Bo Khoun, Boun Neua, Phongsaly, Laos.</p></caption><graphic xmlns:xlink="http://www.w3.org/1999/xlink" xlink:href="zookeys-589-023-g001.jpg" position="float" orientation="portrait" xlink:type="simple" id="oo_88806.jpg"/></fig><table-wrap id="T1" position="float" orientation="portrait"><label>Table 1.</label><caption><p>Shell measurements for populations of the three <italic><tp:taxon-name><tp:taxon-name-part taxon-name-part-type="genus">Haploptychius</tp:taxon-name-part></tp:taxon-name></italic>, four <italic><tp:taxon-name><tp:taxon-name-part taxon-name-part-type="genus">Perrottetia</tp:taxon-name-part></tp:taxon-name></italic>, and one <italic><tp:taxon-name><tp:taxon-name-part taxon-name-part-type="genus">Indoartemon</tp:taxon-name-part></tp:taxon-name></italic> species collected.</p></caption><table id="TID0E1DAI" rules="all"><tbody><tr><th rowspan="2" colspan="1">Specie and locality and <named-content xmlns:xlink="http://www.w3.org/1999/xlink" content-type="dwc:institutional_code" xlink:type="simple">CUMZ</named-content> nos</th><th rowspan="2" colspan="1">No. of specimens</th><th rowspan="1" colspan="4">Rangs, mean ± S.D. in mm of:</th><th rowspan="2" colspan="1">Number of whorls</th></tr><tr><th rowspan="1" colspan="1">Shell height (<abbrev xmlns:xlink="http://www.w3.org/1999/xlink" xlink:title="Shell height" xlink:type="simple">H</abbrev>)</th><th rowspan="1" colspan="1">Shell width (<abbrev xmlns:xlink="http://www.w3.org/1999/xlink" xlink:title="shell width" xlink:type="simple">W</abbrev>)</th><th rowspan="1" colspan="1">
                      <abbrev xmlns:xlink="http://www.w3.org/1999/xlink" xlink:title="Shell height" xlink:type="simple">H</abbrev>/<abbrev xmlns:xlink="http://www.w3.org/1999/xlink" xlink:title="shell width" xlink:type="simple">W</abbrev> ration</th><th rowspan="1" colspan="1">Shell angle</th></tr><tr><td rowspan="1" colspan="7">
              <italic><tp:taxon-name><tp:taxon-name-part taxon-name-part-type="genus">Haploptychius</tp:taxon-name-part> <tp:taxon-name-part taxon-name-part-type="species">pellucens</tp:taxon-name-part></tp:taxon-name></italic> (Pfeiffer, 1863)</td></tr><tr><td rowspan="1" colspan="1">Lectotype and paralectotypes</td><td rowspan="1" colspan="1">3</td><td rowspan="1" colspan="1">11.1−13.0<break/> 11.9±1.02</td><td rowspan="1" colspan="1">10.6−13.3<break/> 11.7±1.45</td><td rowspan="1" colspan="1">0.9−1.0<break/> 1.0±0.01</td><td rowspan="1" colspan="1">31.7−37.1<break/> 34.9±2.77</td><td rowspan="1" colspan="1">6−6½</td></tr><tr><td rowspan="1" colspan="1">1. Ban Namone, Xayabouly (about 40 Km. from Ngeun, Lao-Thai border to Xayabouly district): (6264, 6265)</td><td rowspan="1" colspan="1">12</td><td rowspan="1" colspan="1">10.1−12.10<break/> 11.0±0.55</td><td rowspan="1" colspan="1">9.6−12.0<break/> 10.6±0.63</td><td rowspan="1" colspan="1">0.9−1.18<break/> 1.0±0.09</td><td rowspan="1" colspan="1">33.6−53.02<break/> 44.2±5.26</td><td rowspan="1" colspan="1">6−6½</td></tr><tr><td rowspan="1" colspan="1">2. Tam Phatok, Luang Phrabang: (6267)</td><td rowspan="1" colspan="1">7</td><td rowspan="1" colspan="1">9.5−10.7<break/> 9.8±0.43</td><td rowspan="1" colspan="1">9.0−10.7<break/> 9.8±0.75</td><td rowspan="1" colspan="1">0.9−1.1<break/> 1.0±0.11</td><td rowspan="1" colspan="1">45.8−56.9<break/> 50.9±3.75</td><td rowspan="1" colspan="1">6−6½</td></tr><tr><td rowspan="1" colspan="1">3. Ngoi, Luang Phrabang: (6268)</td><td rowspan="1" colspan="1">7</td><td rowspan="1" colspan="1">9.7−12.4<break/> 11.1±0.90</td><td rowspan="1" colspan="1">10.4−11.8<break/> 10.9±0.48</td><td rowspan="1" colspan="1">0.9−1.1<break/> 1.0±0.01</td><td rowspan="1" colspan="1">48.8−54.1<break/> 51.2±1.91</td><td rowspan="1" colspan="1">6½</td></tr><tr><td rowspan="1" colspan="1">4. Nam Ork Roo, Nathong, Namor, Oudomxay: (6269, 6270)</td><td rowspan="1" colspan="1">35</td><td rowspan="1" colspan="1">9.5−11.5<break/> 10.2±0.53</td><td rowspan="1" colspan="1">9.3−12.0<break/> 10.8±0.61</td><td rowspan="1" colspan="1">0.8−1.1<break/> 0.9±0.08</td><td rowspan="1" colspan="1">42.5−54.1<break/> 48.9±3.19</td><td rowspan="1" colspan="1">6½</td></tr><tr><td rowspan="1" colspan="1">5. Ban Oudom, Pak Beng, Oudomxay: (6271)</td><td rowspan="1" colspan="1">15</td><td rowspan="1" colspan="1">10.6−13.1<break/> 12.0±0.77</td><td rowspan="1" colspan="1">9.5−12.8<break/> 11.2±0.76</td><td rowspan="1" colspan="1">0.8−1.3<break/> 1.0±0.12</td><td rowspan="1" colspan="1">37.6−58.3<break/> 47.9±5.21</td><td rowspan="1" colspan="1">6½−7</td></tr><tr><td rowspan="1" colspan="1">7. Tam Mungkorn, Khamkeurt, Bolikhamxay: (6266)</td><td rowspan="1" colspan="1">4</td><td rowspan="1" colspan="1">8.8−9.6<break/> 9.3±0.30</td><td rowspan="1" colspan="1">8.0−9.1<break/> 8.7±0.50</td><td rowspan="1" colspan="1">1.0−1.1<break/> 1.0±0.03</td><td rowspan="1" colspan="1">46.7−50.3<break/> 48.2±1.56</td><td rowspan="1" colspan="1">6½−7</td></tr><tr><td rowspan="1" colspan="7">
              <italic><tp:taxon-name><tp:taxon-name-part taxon-name-part-type="genus">Haploptychius</tp:taxon-name-part> <tp:taxon-name-part taxon-name-part-type="species">porectus</tp:taxon-name-part></tp:taxon-name></italic> (Pfeiffer, 1863)</td></tr><tr><td rowspan="1" colspan="1">8. Ban Nong Tang, Phoukood, Xieng Khuang: (6273, 6274)</td><td rowspan="1" colspan="1">19</td><td rowspan="1" colspan="1">6.2−8.1<break/> 7.4±0.50</td><td rowspan="1" colspan="1">6.3−8.4<break/> 7.4±0.52</td><td rowspan="1" colspan="1">0.8−1.2<break/> 0.9±0.11</td><td rowspan="1" colspan="1">41.1−59.6<break/> 49.6±4.58</td><td rowspan="1" colspan="1">6½</td></tr><tr><td rowspan="1" colspan="1">9. Tam Pew, Kham, Xieng Khuang: (6275)</td><td rowspan="1" colspan="1">4</td><td rowspan="1" colspan="1">6.5−7.2<break/> 7.0±0.34</td><td rowspan="1" colspan="1">7.3−8.5<break/> 7.7±0.59</td><td rowspan="1" colspan="1">0.8−0.9<break/> 0.9±0.06</td><td rowspan="1" colspan="1">44.1−47.1<break/> 45.0±1.52</td><td rowspan="1" colspan="1">6½</td></tr><tr><td rowspan="1" colspan="1">
              <italic><tp:taxon-name><tp:taxon-name-part taxon-name-part-type="genus">Haploptychius</tp:taxon-name-part> <tp:taxon-name-part taxon-name-part-type="species">blaisei</tp:taxon-name-part></tp:taxon-name></italic> (Dautzenberg &amp; Fischer, 1905)</td><td rowspan="1" colspan="1"/><td rowspan="1" colspan="1"/><td rowspan="1" colspan="1"/><td rowspan="1" colspan="1"/><td rowspan="1" colspan="1"/><td rowspan="1" colspan="1"/></tr><tr><td rowspan="1" colspan="1">10. Tam Phatok, Ngoi, Luang Phrabang: (6276, 6277)</td><td rowspan="1" colspan="1">16</td><td rowspan="1" colspan="1">5.4−6.7<break/> 6.2±0.35</td><td rowspan="1" colspan="1">9.1−10.5<break/> 9.8±0.36</td><td rowspan="1" colspan="1">0.5−0.7<break/> 0.6±0.05</td><td rowspan="1" colspan="1">53.7−75.3<break/> 67.1±5.9</td><td rowspan="1" colspan="1">6½</td></tr><tr><td rowspan="1" colspan="1">
              <italic><tp:taxon-name><tp:taxon-name-part taxon-name-part-type="genus">Perrottetia</tp:taxon-name-part> <tp:taxon-name-part taxon-name-part-type="species">aquilonaria</tp:taxon-name-part></tp:taxon-name></italic> Siriboon &amp; Panha, 2013</td><td rowspan="1" colspan="1"/><td rowspan="1" colspan="1"/><td rowspan="1" colspan="1"/><td rowspan="1" colspan="1"/><td rowspan="1" colspan="1"/><td rowspan="1" colspan="1"/></tr><tr><td rowspan="1" colspan="1">12. Ban Namone, Xayabouly (about 40 Km. from Ngeun, Lao-Thai border to Xayabouly District): (6278, 6279)</td><td rowspan="1" colspan="1">3</td><td rowspan="1" colspan="1">4.1−4.5<break/> 4.4±0.19</td><td rowspan="1" colspan="1">5.4−6.4<break/> 6.0±0.55</td><td rowspan="1" colspan="1">0.7−0.9<break/> 0.7±0.09</td><td rowspan="1" colspan="1">48.4−59.1<break/> 54.2±5.43</td><td rowspan="1" colspan="1">5½−6</td></tr><tr><td rowspan="1" colspan="1">
              <italic><tp:taxon-name><tp:taxon-name-part taxon-name-part-type="genus">Perrottetia</tp:taxon-name-part> <tp:taxon-name-part taxon-name-part-type="species">unidentata</tp:taxon-name-part></tp:taxon-name></italic> sp. n.</td><td rowspan="1" colspan="1"/><td rowspan="1" colspan="1"/><td rowspan="1" colspan="1"/><td rowspan="1" colspan="1"/><td rowspan="1" colspan="1"/><td rowspan="1" colspan="1"/></tr><tr><td rowspan="1" colspan="1">13. Ban Nawit, Viengxay: (6281, 6282, 6283)</td><td rowspan="1" colspan="1">8</td><td rowspan="1" colspan="1">4.0−5.8<break/> 5.0±0.05</td><td rowspan="1" colspan="1">8.9−9.7<break/> 9.3±0.25</td><td rowspan="1" colspan="1">0.4−0.6<break/> 0.5±0.06</td><td rowspan="1" colspan="1">67.0−88.9<break/> 76.8±6.74</td><td rowspan="1" colspan="1">6−6½</td></tr><tr><td rowspan="1" colspan="1">14. Tam Than Kaisone Phomvihan, Viengxay: (6284, 6285)</td><td rowspan="1" colspan="1">5</td><td rowspan="1" colspan="1">5.0−6.5<break/> 5.9±0.77</td><td rowspan="1" colspan="1">7.4−8.2<break/> 7.7±0.36</td><td rowspan="1" colspan="1">0.6−0.8<break/> 0.7±0.11</td><td rowspan="1" colspan="1">54.5−60.7<break/> 57.1±2.51</td><td rowspan="1" colspan="1">6</td></tr><tr><td rowspan="1" colspan="1">
              <italic><tp:taxon-name><tp:taxon-name-part taxon-name-part-type="genus">Perrottetia</tp:taxon-name-part> <tp:taxon-name-part taxon-name-part-type="species">magnadenta</tp:taxon-name-part></tp:taxon-name></italic> sp. n.</td><td rowspan="1" colspan="1"/><td rowspan="1" colspan="1"/><td rowspan="1" colspan="1"/><td rowspan="1" colspan="1"/><td rowspan="1" colspan="1"/><td rowspan="1" colspan="1"/></tr><tr><td rowspan="1" colspan="1">15. Km 70, Tha Khek, Yommalat: (6286, 6287)</td><td rowspan="1" colspan="1">36</td><td rowspan="1" colspan="1">6.0−7.6<break/> 6.7±0.36</td><td rowspan="1" colspan="1">7.2−8.8<break/> 7.8±0.42</td><td rowspan="1" colspan="1">0.7−0.9<break/> 0.8±0.06</td><td rowspan="1" colspan="1">47.4−59.9<break/> 54.5±3.34</td><td rowspan="1" colspan="1">6</td></tr><tr><td rowspan="1" colspan="1">
              <italic><tp:taxon-name><tp:taxon-name-part taxon-name-part-type="genus">Indoartemon</tp:taxon-name-part> <tp:taxon-name-part taxon-name-part-type="species">diodonta</tp:taxon-name-part></tp:taxon-name></italic> sp. n.</td><td rowspan="1" colspan="1"/><td rowspan="1" colspan="1"/><td rowspan="1" colspan="1"/><td rowspan="1" colspan="1"/><td rowspan="1" colspan="1"/><td rowspan="1" colspan="1"/></tr><tr><td rowspan="1" colspan="1">16. Tam Xang, Tha Khek, Khammouan: (6289, 6290)</td><td rowspan="1" colspan="1">49</td><td rowspan="1" colspan="1">6.8−8.0<break/> 7.4±0.33</td><td rowspan="1" colspan="1">6.9−8.6<break/> 7.7±0.37</td><td rowspan="1" colspan="1">0.8−1.0<break/> 0.9±0.06</td><td rowspan="1" colspan="1">42.1−58.1<break/> 51.8±3.03</td><td rowspan="1" colspan="1">6½−7</td></tr><tr><td rowspan="1" colspan="1">17. Tam Nang Ann, Tha Khek, Khammouan: (6291)</td><td rowspan="1" colspan="1">7</td><td rowspan="1" colspan="1">7.9−8.9<break/> 8.6±0.33</td><td rowspan="1" colspan="1">7.2−8.3<break/> 7.8±0.34</td><td rowspan="1" colspan="1">1.0−0.1<break/> 1.1±0.03</td><td rowspan="1" colspan="1">46.4−52.4<break/> 49.7±2.07</td><td rowspan="1" colspan="1">6½−7</td></tr><tr><td rowspan="1" colspan="1">18. Tam Xieng Lieb, Tha Khek, Khammouan: (6292)</td><td rowspan="1" colspan="1">15</td><td rowspan="1" colspan="1">6.8−7.8<break/> 7.3±0.27</td><td rowspan="1" colspan="1">6.4−7.8<break/> 7.3±0.46</td><td rowspan="1" colspan="1">0.8−1.1<break/> 1.0±0.09</td><td rowspan="1" colspan="1">41.3−61.0<break/> 51.8±5.04</td><td rowspan="1" colspan="1">7</td></tr></tbody></table></table-wrap><fig id="F5" position="float" orientation="portrait"><label>Figure 5.</label><caption><p>Shells of <italic><tp:taxon-name><tp:taxon-name-part taxon-name-part-type="genus">Perrottetia</tp:taxon-name-part></tp:taxon-name></italic> spp. <bold>A</bold> <italic><tp:taxon-name><tp:taxon-name-part taxon-name-part-type="genus">Perrottetia</tp:taxon-name-part> <tp:taxon-name-part taxon-name-part-type="species">dugasti</tp:taxon-name-part></tp:taxon-name></italic> lectotype <named-content xmlns:xlink="http://www.w3.org/1999/xlink" content-type="dwc:institutional_code" xlink:type="simple">MNHN</named-content>-IM 200030867 <bold>B</bold> <italic><tp:taxon-name><tp:taxon-name-part taxon-name-part-type="genus">Perrottetia</tp:taxon-name-part> <tp:taxon-name-part taxon-name-part-type="species">mabillei</tp:taxon-name-part></tp:taxon-name></italic> syntype <named-content xmlns:xlink="http://www.w3.org/1999/xlink" content-type="dwc:institutional_code" xlink:type="simple">MNHN</named-content>-IM 200030874 <bold>C</bold> <tp:taxon-name><tp:taxon-name-part taxon-name-part-type="genus">Perrottetia</tp:taxon-name-part> <tp:taxon-name-part taxon-name-part-type="species">daedaleus</tp:taxon-name-part> <tp:taxon-name-part taxon-name-part-type="infraspecific-rank">var.</tp:taxon-name-part> <tp:taxon-name-part taxon-name-part-type="variety">major</tp:taxon-name-part></tp:taxon-name> syntype <named-content xmlns:xlink="http://www.w3.org/1999/xlink" content-type="dwc:institutional_code" xlink:type="simple">MNHN</named-content>-IM 200030871 <bold>D</bold> <italic><tp:taxon-name><tp:taxon-name-part taxon-name-part-type="genus">Perrottetia</tp:taxon-name-part> <tp:taxon-name-part taxon-name-part-type="species">messageri</tp:taxon-name-part></tp:taxon-name></italic> syntype <named-content xmlns:xlink="http://www.w3.org/1999/xlink" content-type="dwc:institutional_code" xlink:type="simple">MNHN</named-content>-IM 200030875 <bold>E</bold> <italic><tp:taxon-name><tp:taxon-name-part taxon-name-part-type="genus">Perrottetia</tp:taxon-name-part> <tp:taxon-name-part taxon-name-part-type="species">aquilonaria</tp:taxon-name-part></tp:taxon-name></italic> specimen <named-content xmlns:xlink="http://www.w3.org/1999/xlink" content-type="dwc:institutional_code" xlink:type="simple">CUMZ</named-content> 6278 from Xayabouly with apertural dentition <bold>F, G</bold> <italic><tp:taxon-name><tp:taxon-name-part taxon-name-part-type="genus">Perrottetia</tp:taxon-name-part> <tp:taxon-name-part taxon-name-part-type="species">unidentata</tp:taxon-name-part></tp:taxon-name></italic> sp. n. <bold>F</bold> holotype <named-content xmlns:xlink="http://www.w3.org/1999/xlink" content-type="dwc:institutional_code" xlink:type="simple">CUMZ</named-content> 6281 with apertural dentition and <bold>G</bold> paratype <named-content xmlns:xlink="http://www.w3.org/1999/xlink" content-type="dwc:institutional_code" xlink:type="simple">CUMZ</named-content> 6282 <bold><abbrev xmlns:xlink="http://www.w3.org/1999/xlink" xlink:title="Shell height" xlink:type="simple">H</abbrev>, I</bold> <italic><tp:taxon-name><tp:taxon-name-part taxon-name-part-type="genus">Perrottetia</tp:taxon-name-part> <tp:taxon-name-part taxon-name-part-type="species">unidentata</tp:taxon-name-part></tp:taxon-name></italic> sp. n. specimens from Tam Than Kaisone <bold><abbrev xmlns:xlink="http://www.w3.org/1999/xlink" xlink:title="Shell height" xlink:type="simple">H</abbrev></bold> specimen with upper palatal <named-content xmlns:xlink="http://www.w3.org/1999/xlink" content-type="dwc:institutional_code" xlink:type="simple">CUMZ</named-content> 6284 and <bold>I</bold> specimen without upper palatal <named-content xmlns:xlink="http://www.w3.org/1999/xlink" content-type="dwc:institutional_code" xlink:type="simple">CUMZ</named-content> 6285.</p></caption><graphic xmlns:xlink="http://www.w3.org/1999/xlink" xlink:href="zookeys-589-023-g005.jpg" position="float" orientation="portrait" xlink:type="simple" id="oo_88810.jpg"/></fig></tp:treatment-sec><ref-list><ref id="B43"><mixed-citation xmlns:xlink="http://www.w3.org/1999/xlink" xlink:type="simple">
          <person-group><name name-style="western"><surname>Siriboon</surname><given-names>T</given-names></name><name name-style="western"><surname>Sutcharit</surname><given-names>C</given-names></name><name name-style="western"><surname>Naggs</surname><given-names>F</given-names></name><name name-style="western"><surname>Panha</surname><given-names>S</given-names></name></person-group> (<year>2013</year>) <article-title>Three new species of the carnivorous snail genus <italic><tp:taxon-name><tp:taxon-name-part taxon-name-part-type="genus">Perrottetia</tp:taxon-name-part></tp:taxon-name></italic> Kobelt, 1905 from Thailand (<tp:taxon-name><tp:taxon-name-part taxon-name-part-type="order">Pulmonata</tp:taxon-name-part></tp:taxon-name>, <tp:taxon-name><tp:taxon-name-part taxon-name-part-type="family">Streptaxidae</tp:taxon-name-part></tp:taxon-name>).</article-title> <source>ZooKeys</source> <volume>287</volume>: <fpage>41</fpage>–<lpage>57</lpage>. doi: <ext-link xlink:type="simple" ext-link-type="doi" xlink:href="10.3897/zookeys.287.4572">10.3897/zookeys.287.4572</ext-link></mixed-citation></ref></ref-list></tp:taxon-treatment>
