# Supplementary material for: The first revision of the carnivorous land snail family Streptaxidae in Laos, with description of three new species (Pulmonata, Stylommatophora, Streptaxidae)
Source: Zookeys. 2016 May 16;(589):23–53. doi: 10.3897/zookeys.589.7933 (PMC4926661; doi:10.3897/zookeys.589.7933)
Supplement: XML Treatment for Perrottetia megadentata [file zookeys.589.7933-treatment13.xml]

<!DOCTYPE tp:taxon-treatment
  PUBLIC "-//TaxonX//DTD Taxonomic Treatment Publishing DTD v0 20100105//EN" "tax-treatment-NSO.dtd">
<tp:taxon-treatment xmlns:tp="http://www.plazi.org/taxpub"><tp:treatment-meta><kwd-group><label>Taxon classification</label><kwd><named-content content-type="kingdom">Animalia</named-content></kwd><kwd><named-content content-type="order">Pulmonata</named-content></kwd><kwd><named-content content-type="family">Streptaxidae</named-content></kwd></kwd-group><mixed-citation publication-type="journal"><person-group><name><surname>Inkhavilay</surname><given-names>Khamla</given-names></name><name><surname>Siriboon</surname><given-names>Thanit</given-names></name><name><surname>Sutcharit</surname><given-names>Chirasak</given-names></name><name><surname>Rowson</surname><given-names>Ben</given-names></name><name><surname>Panha</surname><given-names>Somsak</given-names></name></person-group><article-title>The first revision of the carnivorous land snail family <tp:taxon-name><tp:taxon-name-part taxon-name-part-type="family">Streptaxidae</tp:taxon-name-part></tp:taxon-name> in Laos, with description of three new species (<tp:taxon-name><tp:taxon-name-part taxon-name-part-type="order">Pulmonata</tp:taxon-name-part></tp:taxon-name>, <tp:taxon-name><tp:taxon-name-part taxon-name-part-type="order">Stylommatophora</tp:taxon-name-part></tp:taxon-name>, <tp:taxon-name><tp:taxon-name-part taxon-name-part-type="family">Streptaxidae</tp:taxon-name-part></tp:taxon-name>)</article-title><source>Zookeys</source><day>16</day><month>5</month><year>2016</year><volume>2016</volume><issue>589</issue><fpage>23</fpage><lpage>53</lpage><pub-id pub-id-type="doi">10.3897/zookeys.589.7933</pub-id></mixed-citation></tp:treatment-meta><tp:nomenclature><tp:taxon-name>
              <tp:taxon-name-part taxon-name-part-type="genus">Perrottetia</tp:taxon-name-part>
              <tp:taxon-name-part taxon-name-part-type="species">megadentata</tp:taxon-name-part>
              <object-id xmlns:xlink="http://www.w3.org/1999/xlink" content-type="zoobank" xlink:type="simple">http://zoobank.org/3DE66E56-8480-4993-91C8-47E885EE2C4D</object-id>
            </tp:taxon-name><tp:taxon-authority>Inkhavilay &amp; Panha</tp:taxon-authority><tp:taxon-status xmlns:xlink="http://www.w3.org/1999/xlink" xlink:type="simple">sp. n.</tp:taxon-status><xref ref-type="fig" rid="F1">Figs 1</xref><xref ref-type="fig" rid="F6">, 6A, B</xref><xref ref-type="table" rid="T1">; Table 1</xref><!--PageBreak--></tp:nomenclature><tp:treatment-sec sec-type="type material"><title>Type material.</title><p>Holotype <named-content xmlns:xlink="http://www.w3.org/1999/xlink" content-type="dwc:institutional_code" xlink:type="simple">CUMZ</named-content> 6286 (Fig. <xref ref-type="fig" rid="F6">6A</xref>). Measurement: shell height 7.1 mm, shell width 8.2 mm, and with 6 whorls. Paratypes: <named-content xmlns:xlink="http://www.w3.org/1999/xlink" content-type="dwc:institutional_code" xlink:type="simple">CUMZ</named-content> 6287 (31 shells; Fig. <xref ref-type="fig" rid="F6">6B</xref>), <named-content xmlns:xlink="http://www.w3.org/1999/xlink" content-type="dwc:institutional_code" xlink:type="simple">CUMZ</named-content> 6288 (2 shells), <named-content xmlns:xlink="http://www.w3.org/1999/xlink" content-type="dwc:institutional_code" xlink:type="simple">NHMUK</named-content> (2 shells), <named-content xmlns:xlink="http://www.w3.org/1999/xlink" content-type="dwc:institutional_code" xlink:type="simple">NUOL</named-content> 20160251 (2 shells), <named-content xmlns:xlink="http://www.w3.org/1999/xlink" content-type="dwc:institutional_code" xlink:type="simple">SMF</named-content> (2 shells).</p></tp:treatment-sec><tp:treatment-sec sec-type="type locality"><title>Type locality.</title><p>The limestone outcrop at Ban Phone Can, Yommalat, Khammouan, Laos (<named-content xmlns:xlink="http://www.w3.org/1999/xlink" content-type="dwc:verbatimCoordinates" xlink:type="simple"><named-content content-type="geo-json" specific-use="{&#34;type&#34;:&#34;Point&#34;,&#34;coordinates&#34;:[105.161306,17.526556]}" xlink:type="simple">17°31'35.6"N, 105°9'40.7"E</named-content></named-content>)</p></tp:treatment-sec><tp:treatment-sec sec-type="diagnosis"><title>Diagnosis.</title><p>The characters distinguishing <italic><tp:taxon-name><tp:taxon-name-part taxon-name-part-type="genus">Perrottetia</tp:taxon-name-part> <tp:taxon-name-part taxon-name-part-type="species">megadentata</tp:taxon-name-part></tp:taxon-name></italic> sp. n. from <italic><tp:taxon-name><tp:taxon-name-part taxon-name-part-type="genus">Perrottetia</tp:taxon-name-part> <tp:taxon-name-part taxon-name-part-type="species">daedaleus</tp:taxon-name-part></tp:taxon-name></italic>, <italic><tp:taxon-name><tp:taxon-name-part taxon-name-part-type="genus">Perrotettia</tp:taxon-name-part> <tp:taxon-name-part taxon-name-part-type="species">aquilonaria</tp:taxon-name-part></tp:taxon-name></italic>, <italic><tp:taxon-name><tp:taxon-name-part taxon-name-part-type="genus">Perrottetia</tp:taxon-name-part> <tp:taxon-name-part taxon-name-part-type="species">dugasti</tp:taxon-name-part></tp:taxon-name></italic> and <italic><tp:taxon-name><tp:taxon-name-part taxon-name-part-type="genus">Perrottetia</tp:taxon-name-part> <tp:taxon-name-part taxon-name-part-type="species">mabillei</tp:taxon-name-part></tp:taxon-name></italic> are a single large parietal lamella, the absence of a palatal lamella absent and the presence of an infra-columellar lamella. The other four species have two parietal lamellae and a palatal lamella. Furthermore, <italic><tp:taxon-name><tp:taxon-name-part taxon-name-part-type="genus">Perrottetia</tp:taxon-name-part> <tp:taxon-name-part taxon-name-part-type="species">dugasti</tp:taxon-name-part></tp:taxon-name></italic> and <italic><tp:taxon-name><tp:taxon-name-part taxon-name-part-type="genus">Perrotettia</tp:taxon-name-part> <tp:taxon-name-part taxon-name-part-type="species">aquilonaria</tp:taxon-name-part></tp:taxon-name></italic> have a smooth shell, slightly depressed spire, and a bifid columellar lamella (Fig. <xref ref-type="fig" rid="F5">5A, E</xref>). <italic><tp:taxon-name><tp:taxon-name-part taxon-name-part-type="genus">Perrottetia</tp:taxon-name-part> <tp:taxon-name-part taxon-name-part-type="species">daedaleus</tp:taxon-name-part></tp:taxon-name></italic> and <italic><tp:taxon-name><tp:taxon-name-part taxon-name-part-type="genus">Perrottetia</tp:taxon-name-part> <tp:taxon-name-part taxon-name-part-type="species">mabillei</tp:taxon-name-part></tp:taxon-name></italic> have strong transverse ridges over the entire shell, a palatal lamella, and a bifid basal lamella, a columellar lamella is absent in <italic><tp:taxon-name><tp:taxon-name-part taxon-name-part-type="genus">Perrottetia</tp:taxon-name-part> <tp:taxon-name-part taxon-name-part-type="species">mabillei</tp:taxon-name-part></tp:taxon-name></italic> (Fig. <xref ref-type="fig" rid="F5">5B</xref>), while one basal and one columellar lamella are present in <italic><tp:taxon-name><tp:taxon-name-part taxon-name-part-type="genus">Perrottetia</tp:taxon-name-part> <tp:taxon-name-part taxon-name-part-type="species">daedaleus</tp:taxon-name-part></tp:taxon-name></italic> (Fig. <xref ref-type="fig" rid="F5">5C</xref>). The new species differs from <italic><tp:taxon-name><tp:taxon-name-part taxon-name-part-type="genus">Perrottetia</tp:taxon-name-part> <tp:taxon-name-part taxon-name-part-type="species">unidentata</tp:taxon-name-part></tp:taxon-name></italic> sp. n. in its ovate shape, smooth shell surface, thicker shell, in the absence of a palatal lamella, and in having infra- and supra-columellar lamellae. The new <!--PageBreak-->species is superficially similar to <italic><tp:taxon-name><tp:taxon-name-part taxon-name-part-type="genus">Perrottetia</tp:taxon-name-part> <tp:taxon-name-part taxon-name-part-type="species">dermapyrrhosa</tp:taxon-name-part></tp:taxon-name></italic> Siriboon &amp; Panha, 2013, but is distinguished by having a single and large parietal lamella, and in the absence of a palatal lamella.</p></tp:treatment-sec><tp:treatment-sec sec-type="description"><title>Description.</title><p>Shell oblique-ovate, white and translucent; whorls 6, spire conical, with distinct suture. Shell surface glossy with transverse ridges near suture. Embryonic shell large, about 2½ whorls, with a smooth surface; following whorls regularly <!--PageBreak-->coiled. Shell periphery rounded; last whorl axially deflected; two shallow and short longitudinal furrows present. Aperture subcircular, peristome continuous; parietal callus thickened; lip thickened, expanded and reflected; short sinulus present. Apertural dentition with very large and strong sinuous parietal, one large basal lamella located deep inside aperture, one small infracolumellar lamella, one large columellar lamella, and one small supracolumellar lamella. Umbilicus widely open and deep (Fig. <xref ref-type="fig" rid="F6">6A, B</xref>)</p></tp:treatment-sec><tp:treatment-sec sec-type="etymology"><title>Etymology.</title><p>The specific epithet “<italic>megadentata</italic>” is derived from the Greek word “<italic>mega</italic>” meaning “large” and the Latin word “<italic>dens</italic>” meaning “tooth”. It referred to the single large parietal lamella of the new species.</p></tp:treatment-sec><tp:treatment-sec sec-type="distribution"><title>Distribution.</title><p>This species is known only from the type locality in central Laos.</p></tp:treatment-sec><tp:treatment-sec sec-type="remarks"><title>Remarks.</title><p>To date no living specimens have been collected.</p></tp:treatment-sec><tp:treatment-sec><!--Section generated to contain objects referenced in tp:taxon-treatment.--><fig id="F1" position="float" orientation="portrait"><label>Figure 1.</label><caption><p>Approximate locations of the type localities of <italic><tp:taxon-name><tp:taxon-name-part taxon-name-part-type="genus">Haploptychius</tp:taxon-name-part></tp:taxon-name></italic> spp., <italic><tp:taxon-name><tp:taxon-name-part taxon-name-part-type="genus">Perrottetia</tp:taxon-name-part></tp:taxon-name></italic> spp., and <italic><tp:taxon-name><tp:taxon-name-part taxon-name-part-type="genus">Indoartemon</tp:taxon-name-part></tp:taxon-name></italic> spp. in Laos. Described species (●) <italic><tp:taxon-name><tp:taxon-name-part taxon-name-part-type="genus">Haploptychius</tp:taxon-name-part> <tp:taxon-name-part taxon-name-part-type="species">pellucens</tp:taxon-name-part></tp:taxon-name></italic>, (○) <italic><tp:taxon-name><tp:taxon-name-part taxon-name-part-type="genus">Haploptychius</tp:taxon-name-part> <tp:taxon-name-part taxon-name-part-type="species">porrectus</tp:taxon-name-part></tp:taxon-name></italic>, (★) <italic><tp:taxon-name><tp:taxon-name-part taxon-name-part-type="genus">Haploptychius</tp:taxon-name-part> <tp:taxon-name-part taxon-name-part-type="species">blaisei</tp:taxon-name-part></tp:taxon-name></italic>, (△) <italic><tp:taxon-name><tp:taxon-name-part taxon-name-part-type="genus">Perrotettia</tp:taxon-name-part> <tp:taxon-name-part taxon-name-part-type="species">aquilonaria</tp:taxon-name-part></tp:taxon-name></italic>, (▲) <italic><tp:taxon-name><tp:taxon-name-part taxon-name-part-type="genus">Perrottetia</tp:taxon-name-part> <tp:taxon-name-part taxon-name-part-type="species">unidentata</tp:taxon-name-part></tp:taxon-name></italic> sp. n., (□) <italic><tp:taxon-name><tp:taxon-name-part taxon-name-part-type="genus">Perrottetia</tp:taxon-name-part> <tp:taxon-name-part taxon-name-part-type="species">megadentata</tp:taxon-name-part></tp:taxon-name></italic> sp. n. and (■) <italic><tp:taxon-name><tp:taxon-name-part taxon-name-part-type="genus">Indoartemon</tp:taxon-name-part> <tp:taxon-name-part taxon-name-part-type="species">diodonta</tp:taxon-name-part></tp:taxon-name></italic> sp. n. The numbered localities are detailed in Table <xref ref-type="table" rid="T1">1</xref>, except locality no. 6 is from Tam Kao Rao, Vieng Phoukha, Luang Namtha, Laos, and no. 11 from Ban Bo Khoun, Boun Neua, Phongsaly, Laos.</p></caption><graphic xmlns:xlink="http://www.w3.org/1999/xlink" xlink:href="zookeys-589-023-g001.jpg" position="float" orientation="portrait" xlink:type="simple" id="oo_88806.jpg"/></fig><table-wrap id="T1" position="float" orientation="portrait"><label>Table 1.</label><caption><p>Shell measurements for populations of the three <italic><tp:taxon-name><tp:taxon-name-part taxon-name-part-type="genus">Haploptychius</tp:taxon-name-part></tp:taxon-name></italic>, four <italic><tp:taxon-name><tp:taxon-name-part taxon-name-part-type="genus">Perrottetia</tp:taxon-name-part></tp:taxon-name></italic>, and one <italic><tp:taxon-name><tp:taxon-name-part taxon-name-part-type="genus">Indoartemon</tp:taxon-name-part></tp:taxon-name></italic> species collected.</p></caption><table id="TID0E1DAI" rules="all"><tbody><tr><th rowspan="2" colspan="1">Specie and locality and <named-content xmlns:xlink="http://www.w3.org/1999/xlink" content-type="dwc:institutional_code" xlink:type="simple">CUMZ</named-content> nos</th><th rowspan="2" colspan="1">No. of specimens</th><th rowspan="1" colspan="4">Rangs, mean ± S.D. in mm of:</th><th rowspan="2" colspan="1">Number of whorls</th></tr><tr><th rowspan="1" colspan="1">Shell height (<abbrev xmlns:xlink="http://www.w3.org/1999/xlink" xlink:title="Shell height" xlink:type="simple">H</abbrev>)</th><th rowspan="1" colspan="1">Shell width (<abbrev xmlns:xlink="http://www.w3.org/1999/xlink" xlink:title="shell width" xlink:type="simple">W</abbrev>)</th><th rowspan="1" colspan="1">
                      <abbrev xmlns:xlink="http://www.w3.org/1999/xlink" xlink:title="Shell height" xlink:type="simple">H</abbrev>/<abbrev xmlns:xlink="http://www.w3.org/1999/xlink" xlink:title="shell width" xlink:type="simple">W</abbrev> ration</th><th rowspan="1" colspan="1">Shell angle</th></tr><tr><td rowspan="1" colspan="7">
              <italic><tp:taxon-name><tp:taxon-name-part taxon-name-part-type="genus">Haploptychius</tp:taxon-name-part> <tp:taxon-name-part taxon-name-part-type="species">pellucens</tp:taxon-name-part></tp:taxon-name></italic> (Pfeiffer, 1863)</td></tr><tr><td rowspan="1" colspan="1">Lectotype and paralectotypes</td><td rowspan="1" colspan="1">3</td><td rowspan="1" colspan="1">11.1−13.0<break/> 11.9±1.02</td><td rowspan="1" colspan="1">10.6−13.3<break/> 11.7±1.45</td><td rowspan="1" colspan="1">0.9−1.0<break/> 1.0±0.01</td><td rowspan="1" colspan="1">31.7−37.1<break/> 34.9±2.77</td><td rowspan="1" colspan="1">6−6½</td></tr><tr><td rowspan="1" colspan="1">1. Ban Namone, Xayabouly (about 40 Km. from Ngeun, Lao-Thai border to Xayabouly district): (6264, 6265)</td><td rowspan="1" colspan="1">12</td><td rowspan="1" colspan="1">10.1−12.10<break/> 11.0±0.55</td><td rowspan="1" colspan="1">9.6−12.0<break/> 10.6±0.63</td><td rowspan="1" colspan="1">0.9−1.18<break/> 1.0±0.09</td><td rowspan="1" colspan="1">33.6−53.02<break/> 44.2±5.26</td><td rowspan="1" colspan="1">6−6½</td></tr><tr><td rowspan="1" colspan="1">2. Tam Phatok, Luang Phrabang: (6267)</td><td rowspan="1" colspan="1">7</td><td rowspan="1" colspan="1">9.5−10.7<break/> 9.8±0.43</td><td rowspan="1" colspan="1">9.0−10.7<break/> 9.8±0.75</td><td rowspan="1" colspan="1">0.9−1.1<break/> 1.0±0.11</td><td rowspan="1" colspan="1">45.8−56.9<break/> 50.9±3.75</td><td rowspan="1" colspan="1">6−6½</td></tr><tr><td rowspan="1" colspan="1">3. Ngoi, Luang Phrabang: (6268)</td><td rowspan="1" colspan="1">7</td><td rowspan="1" colspan="1">9.7−12.4<break/> 11.1±0.90</td><td rowspan="1" colspan="1">10.4−11.8<break/> 10.9±0.48</td><td rowspan="1" colspan="1">0.9−1.1<break/> 1.0±0.01</td><td rowspan="1" colspan="1">48.8−54.1<break/> 51.2±1.91</td><td rowspan="1" colspan="1">6½</td></tr><tr><td rowspan="1" colspan="1">4. Nam Ork Roo, Nathong, Namor, Oudomxay: (6269, 6270)</td><td rowspan="1" colspan="1">35</td><td rowspan="1" colspan="1">9.5−11.5<break/> 10.2±0.53</td><td rowspan="1" colspan="1">9.3−12.0<break/> 10.8±0.61</td><td rowspan="1" colspan="1">0.8−1.1<break/> 0.9±0.08</td><td rowspan="1" colspan="1">42.5−54.1<break/> 48.9±3.19</td><td rowspan="1" colspan="1">6½</td></tr><tr><td rowspan="1" colspan="1">5. Ban Oudom, Pak Beng, Oudomxay: (6271)</td><td rowspan="1" colspan="1">15</td><td rowspan="1" colspan="1">10.6−13.1<break/> 12.0±0.77</td><td rowspan="1" colspan="1">9.5−12.8<break/> 11.2±0.76</td><td rowspan="1" colspan="1">0.8−1.3<break/> 1.0±0.12</td><td rowspan="1" colspan="1">37.6−58.3<break/> 47.9±5.21</td><td rowspan="1" colspan="1">6½−7</td></tr><tr><td rowspan="1" colspan="1">7. Tam Mungkorn, Khamkeurt, Bolikhamxay: (6266)</td><td rowspan="1" colspan="1">4</td><td rowspan="1" colspan="1">8.8−9.6<break/> 9.3±0.30</td><td rowspan="1" colspan="1">8.0−9.1<break/> 8.7±0.50</td><td rowspan="1" colspan="1">1.0−1.1<break/> 1.0±0.03</td><td rowspan="1" colspan="1">46.7−50.3<break/> 48.2±1.56</td><td rowspan="1" colspan="1">6½−7</td></tr><tr><td rowspan="1" colspan="7">
              <italic><tp:taxon-name><tp:taxon-name-part taxon-name-part-type="genus">Haploptychius</tp:taxon-name-part> <tp:taxon-name-part taxon-name-part-type="species">porectus</tp:taxon-name-part></tp:taxon-name></italic> (Pfeiffer, 1863)</td></tr><tr><td rowspan="1" colspan="1">8. Ban Nong Tang, Phoukood, Xieng Khuang: (6273, 6274)</td><td rowspan="1" colspan="1">19</td><td rowspan="1" colspan="1">6.2−8.1<break/> 7.4±0.50</td><td rowspan="1" colspan="1">6.3−8.4<break/> 7.4±0.52</td><td rowspan="1" colspan="1">0.8−1.2<break/> 0.9±0.11</td><td rowspan="1" colspan="1">41.1−59.6<break/> 49.6±4.58</td><td rowspan="1" colspan="1">6½</td></tr><tr><td rowspan="1" colspan="1">9. Tam Pew, Kham, Xieng Khuang: (6275)</td><td rowspan="1" colspan="1">4</td><td rowspan="1" colspan="1">6.5−7.2<break/> 7.0±0.34</td><td rowspan="1" colspan="1">7.3−8.5<break/> 7.7±0.59</td><td rowspan="1" colspan="1">0.8−0.9<break/> 0.9±0.06</td><td rowspan="1" colspan="1">44.1−47.1<break/> 45.0±1.52</td><td rowspan="1" colspan="1">6½</td></tr><tr><td rowspan="1" colspan="1">
              <italic><tp:taxon-name><tp:taxon-name-part taxon-name-part-type="genus">Haploptychius</tp:taxon-name-part> <tp:taxon-name-part taxon-name-part-type="species">blaisei</tp:taxon-name-part></tp:taxon-name></italic> (Dautzenberg &amp; Fischer, 1905)</td><td rowspan="1" colspan="1"/><td rowspan="1" colspan="1"/><td rowspan="1" colspan="1"/><td rowspan="1" colspan="1"/><td rowspan="1" colspan="1"/><td rowspan="1" colspan="1"/></tr><tr><td rowspan="1" colspan="1">10. Tam Phatok, Ngoi, Luang Phrabang: (6276, 6277)</td><td rowspan="1" colspan="1">16</td><td rowspan="1" colspan="1">5.4−6.7<break/> 6.2±0.35</td><td rowspan="1" colspan="1">9.1−10.5<break/> 9.8±0.36</td><td rowspan="1" colspan="1">0.5−0.7<break/> 0.6±0.05</td><td rowspan="1" colspan="1">53.7−75.3<break/> 67.1±5.9</td><td rowspan="1" colspan="1">6½</td></tr><tr><td rowspan="1" colspan="1">
              <italic><tp:taxon-name><tp:taxon-name-part taxon-name-part-type="genus">Perrottetia</tp:taxon-name-part> <tp:taxon-name-part taxon-name-part-type="species">aquilonaria</tp:taxon-name-part></tp:taxon-name></italic> Siriboon &amp; Panha, 2013</td><td rowspan="1" colspan="1"/><td rowspan="1" colspan="1"/><td rowspan="1" colspan="1"/><td rowspan="1" colspan="1"/><td rowspan="1" colspan="1"/><td rowspan="1" colspan="1"/></tr><tr><td rowspan="1" colspan="1">12. Ban Namone, Xayabouly (about 40 Km. from Ngeun, Lao-Thai border to Xayabouly District): (6278, 6279)</td><td rowspan="1" colspan="1">3</td><td rowspan="1" colspan="1">4.1−4.5<break/> 4.4±0.19</td><td rowspan="1" colspan="1">5.4−6.4<break/> 6.0±0.55</td><td rowspan="1" colspan="1">0.7−0.9<break/> 0.7±0.09</td><td rowspan="1" colspan="1">48.4−59.1<break/> 54.2±5.43</td><td rowspan="1" colspan="1">5½−6</td></tr><tr><td rowspan="1" colspan="1">
              <italic><tp:taxon-name><tp:taxon-name-part taxon-name-part-type="genus">Perrottetia</tp:taxon-name-part> <tp:taxon-name-part taxon-name-part-type="species">unidentata</tp:taxon-name-part></tp:taxon-name></italic> sp. n.</td><td rowspan="1" colspan="1"/><td rowspan="1" colspan="1"/><td rowspan="1" colspan="1"/><td rowspan="1" colspan="1"/><td rowspan="1" colspan="1"/><td rowspan="1" colspan="1"/></tr><tr><td rowspan="1" colspan="1">13. Ban Nawit, Viengxay: (6281, 6282, 6283)</td><td rowspan="1" colspan="1">8</td><td rowspan="1" colspan="1">4.0−5.8<break/> 5.0±0.05</td><td rowspan="1" colspan="1">8.9−9.7<break/> 9.3±0.25</td><td rowspan="1" colspan="1">0.4−0.6<break/> 0.5±0.06</td><td rowspan="1" colspan="1">67.0−88.9<break/> 76.8±6.74</td><td rowspan="1" colspan="1">6−6½</td></tr><tr><td rowspan="1" colspan="1">14. Tam Than Kaisone Phomvihan, Viengxay: (6284, 6285)</td><td rowspan="1" colspan="1">5</td><td rowspan="1" colspan="1">5.0−6.5<break/> 5.9±0.77</td><td rowspan="1" colspan="1">7.4−8.2<break/> 7.7±0.36</td><td rowspan="1" colspan="1">0.6−0.8<break/> 0.7±0.11</td><td rowspan="1" colspan="1">54.5−60.7<break/> 57.1±2.51</td><td rowspan="1" colspan="1">6</td></tr><tr><td rowspan="1" colspan="1">
              <italic><tp:taxon-name><tp:taxon-name-part taxon-name-part-type="genus">Perrottetia</tp:taxon-name-part> <tp:taxon-name-part taxon-name-part-type="species">magnadenta</tp:taxon-name-part></tp:taxon-name></italic> sp. n.</td><td rowspan="1" colspan="1"/><td rowspan="1" colspan="1"/><td rowspan="1" colspan="1"/><td rowspan="1" colspan="1"/><td rowspan="1" colspan="1"/><td rowspan="1" colspan="1"/></tr><tr><td rowspan="1" colspan="1">15. Km 70, Tha Khek, Yommalat: (6286, 6287)</td><td rowspan="1" colspan="1">36</td><td rowspan="1" colspan="1">6.0−7.6<break/> 6.7±0.36</td><td rowspan="1" colspan="1">7.2−8.8<break/> 7.8±0.42</td><td rowspan="1" colspan="1">0.7−0.9<break/> 0.8±0.06</td><td rowspan="1" colspan="1">47.4−59.9<break/> 54.5±3.34</td><td rowspan="1" colspan="1">6</td></tr><tr><td rowspan="1" colspan="1">
              <italic><tp:taxon-name><tp:taxon-name-part taxon-name-part-type="genus">Indoartemon</tp:taxon-name-part> <tp:taxon-name-part taxon-name-part-type="species">diodonta</tp:taxon-name-part></tp:taxon-name></italic> sp. n.</td><td rowspan="1" colspan="1"/><td rowspan="1" colspan="1"/><td rowspan="1" colspan="1"/><td rowspan="1" colspan="1"/><td rowspan="1" colspan="1"/><td rowspan="1" colspan="1"/></tr><tr><td rowspan="1" colspan="1">16. Tam Xang, Tha Khek, Khammouan: (6289, 6290)</td><td rowspan="1" colspan="1">49</td><td rowspan="1" colspan="1">6.8−8.0<break/> 7.4±0.33</td><td rowspan="1" colspan="1">6.9−8.6<break/> 7.7±0.37</td><td rowspan="1" colspan="1">0.8−1.0<break/> 0.9±0.06</td><td rowspan="1" colspan="1">42.1−58.1<break/> 51.8±3.03</td><td rowspan="1" colspan="1">6½−7</td></tr><tr><td rowspan="1" colspan="1">17. Tam Nang Ann, Tha Khek, Khammouan: (6291)</td><td rowspan="1" colspan="1">7</td><td rowspan="1" colspan="1">7.9−8.9<break/> 8.6±0.33</td><td rowspan="1" colspan="1">7.2−8.3<break/> 7.8±0.34</td><td rowspan="1" colspan="1">1.0−0.1<break/> 1.1±0.03</td><td rowspan="1" colspan="1">46.4−52.4<break/> 49.7±2.07</td><td rowspan="1" colspan="1">6½−7</td></tr><tr><td rowspan="1" colspan="1">18. Tam Xieng Lieb, Tha Khek, Khammouan: (6292)</td><td rowspan="1" colspan="1">15</td><td rowspan="1" colspan="1">6.8−7.8<break/> 7.3±0.27</td><td rowspan="1" colspan="1">6.4−7.8<break/> 7.3±0.46</td><td rowspan="1" colspan="1">0.8−1.1<break/> 1.0±0.09</td><td rowspan="1" colspan="1">41.3−61.0<break/> 51.8±5.04</td><td rowspan="1" colspan="1">7</td></tr></tbody></table></table-wrap><fig id="F6" position="float" orientation="portrait"><label>Figure 6.</label><caption><p>Shells of <italic><tp:taxon-name><tp:taxon-name-part taxon-name-part-type="genus">Perrottetia</tp:taxon-name-part></tp:taxon-name></italic> and <italic><tp:taxon-name><tp:taxon-name-part taxon-name-part-type="genus">Indoartemon</tp:taxon-name-part></tp:taxon-name></italic> spp. <bold>A, B</bold> <italic><tp:taxon-name><tp:taxon-name-part taxon-name-part-type="genus">Perrottetia</tp:taxon-name-part> <tp:taxon-name-part taxon-name-part-type="species">megadentata</tp:taxon-name-part></tp:taxon-name></italic> sp. n. <bold>A</bold> holotype <named-content xmlns:xlink="http://www.w3.org/1999/xlink" content-type="dwc:institutional_code" xlink:type="simple">CUMZ</named-content> 6286 with apertural dentition, and <bold>B</bold> paratype <named-content xmlns:xlink="http://www.w3.org/1999/xlink" content-type="dwc:institutional_code" xlink:type="simple">CUMZ</named-content> 6287. <bold>C</bold> <italic><tp:taxon-name><tp:taxon-name-part taxon-name-part-type="genus">Indoartemon</tp:taxon-name-part> <tp:taxon-name-part taxon-name-part-type="species">tridens</tp:taxon-name-part></tp:taxon-name></italic> holotype <named-content xmlns:xlink="http://www.w3.org/1999/xlink" content-type="dwc:institutional_code" xlink:type="simple">SMF</named-content> 108507/1 with apertural dentition <bold>D–F</bold> <italic><tp:taxon-name><tp:taxon-name-part taxon-name-part-type="genus">Indoartemon</tp:taxon-name-part> <tp:taxon-name-part taxon-name-part-type="species">diodonta</tp:taxon-name-part></tp:taxon-name></italic> sp. n. <bold>D</bold> holotype <named-content xmlns:xlink="http://www.w3.org/1999/xlink" content-type="dwc:institutional_code" xlink:type="simple">CUMZ</named-content> 6289 with apertural dentition <bold>E</bold> paratypes <named-content xmlns:xlink="http://www.w3.org/1999/xlink" content-type="dwc:institutional_code" xlink:type="simple">CUMZ</named-content> 6290, and <bold>F</bold> specimen from Tam Nang Ann, Tha Khek, Khammouan <named-content xmlns:xlink="http://www.w3.org/1999/xlink" content-type="dwc:institutional_code" xlink:type="simple">CUMZ</named-content> 2691.</p></caption><graphic xmlns:xlink="http://www.w3.org/1999/xlink" xlink:href="zookeys-589-023-g006.jpg" position="float" orientation="portrait" xlink:type="simple" id="oo_88811.jpg"/></fig><fig id="F5" position="float" orientation="portrait"><label>Figure 5.</label><caption><p>Shells of <italic><tp:taxon-name><tp:taxon-name-part taxon-name-part-type="genus">Perrottetia</tp:taxon-name-part></tp:taxon-name></italic> spp. <bold>A</bold> <italic><tp:taxon-name><tp:taxon-name-part taxon-name-part-type="genus">Perrottetia</tp:taxon-name-part> <tp:taxon-name-part taxon-name-part-type="species">dugasti</tp:taxon-name-part></tp:taxon-name></italic> lectotype <named-content xmlns:xlink="http://www.w3.org/1999/xlink" content-type="dwc:institutional_code" xlink:type="simple">MNHN</named-content>-IM 200030867 <bold>B</bold> <italic><tp:taxon-name><tp:taxon-name-part taxon-name-part-type="genus">Perrottetia</tp:taxon-name-part> <tp:taxon-name-part taxon-name-part-type="species">mabillei</tp:taxon-name-part></tp:taxon-name></italic> syntype <named-content xmlns:xlink="http://www.w3.org/1999/xlink" content-type="dwc:institutional_code" xlink:type="simple">MNHN</named-content>-IM 200030874 <bold>C</bold> <tp:taxon-name><tp:taxon-name-part taxon-name-part-type="genus">Perrottetia</tp:taxon-name-part> <tp:taxon-name-part taxon-name-part-type="species">daedaleus</tp:taxon-name-part> <tp:taxon-name-part taxon-name-part-type="infraspecific-rank">var.</tp:taxon-name-part> <tp:taxon-name-part taxon-name-part-type="variety">major</tp:taxon-name-part></tp:taxon-name> syntype <named-content xmlns:xlink="http://www.w3.org/1999/xlink" content-type="dwc:institutional_code" xlink:type="simple">MNHN</named-content>-IM 200030871 <bold>D</bold> <italic><tp:taxon-name><tp:taxon-name-part taxon-name-part-type="genus">Perrottetia</tp:taxon-name-part> <tp:taxon-name-part taxon-name-part-type="species">messageri</tp:taxon-name-part></tp:taxon-name></italic> syntype <named-content xmlns:xlink="http://www.w3.org/1999/xlink" content-type="dwc:institutional_code" xlink:type="simple">MNHN</named-content>-IM 200030875 <bold>E</bold> <italic><tp:taxon-name><tp:taxon-name-part taxon-name-part-type="genus">Perrottetia</tp:taxon-name-part> <tp:taxon-name-part taxon-name-part-type="species">aquilonaria</tp:taxon-name-part></tp:taxon-name></italic> specimen <named-content xmlns:xlink="http://www.w3.org/1999/xlink" content-type="dwc:institutional_code" xlink:type="simple">CUMZ</named-content> 6278 from Xayabouly with apertural dentition <bold>F, G</bold> <italic><tp:taxon-name><tp:taxon-name-part taxon-name-part-type="genus">Perrottetia</tp:taxon-name-part> <tp:taxon-name-part taxon-name-part-type="species">unidentata</tp:taxon-name-part></tp:taxon-name></italic> sp. n. <bold>F</bold> holotype <named-content xmlns:xlink="http://www.w3.org/1999/xlink" content-type="dwc:institutional_code" xlink:type="simple">CUMZ</named-content> 6281 with apertural dentition and <bold>G</bold> paratype <named-content xmlns:xlink="http://www.w3.org/1999/xlink" content-type="dwc:institutional_code" xlink:type="simple">CUMZ</named-content> 6282 <bold><abbrev xmlns:xlink="http://www.w3.org/1999/xlink" xlink:title="Shell height" xlink:type="simple">H</abbrev>, I</bold> <italic><tp:taxon-name><tp:taxon-name-part taxon-name-part-type="genus">Perrottetia</tp:taxon-name-part> <tp:taxon-name-part taxon-name-part-type="species">unidentata</tp:taxon-name-part></tp:taxon-name></italic> sp. n. specimens from Tam Than Kaisone <bold><abbrev xmlns:xlink="http://www.w3.org/1999/xlink" xlink:title="Shell height" xlink:type="simple">H</abbrev></bold> specimen with upper palatal <named-content xmlns:xlink="http://www.w3.org/1999/xlink" content-type="dwc:institutional_code" xlink:type="simple">CUMZ</named-content> 6284 and <bold>I</bold> specimen without upper palatal <named-content xmlns:xlink="http://www.w3.org/1999/xlink" content-type="dwc:institutional_code" xlink:type="simple">CUMZ</named-content> 6285.</p></caption><graphic xmlns:xlink="http://www.w3.org/1999/xlink" xlink:href="zookeys-589-023-g005.jpg" position="float" orientation="portrait" xlink:type="simple" id="oo_88810.jpg"/></fig></tp:treatment-sec></tp:taxon-treatment>
