# Supplementary material for: The first revision of the carnivorous land snail family Streptaxidae in Laos, with description of three new species (Pulmonata, Stylommatophora, Streptaxidae)
Source: Zookeys. 2016 May 16;(589):23–53. doi: 10.3897/zookeys.589.7933 (PMC4926661; doi:10.3897/zookeys.589.7933)
Supplement: XML Treatment for Indoartemon diodonta [file zookeys.589.7933-treatment16.xml]

<!DOCTYPE tp:taxon-treatment
  PUBLIC "-//TaxonX//DTD Taxonomic Treatment Publishing DTD v0 20100105//EN" "tax-treatment-NSO.dtd">
<tp:taxon-treatment xmlns:tp="http://www.plazi.org/taxpub"><tp:treatment-meta><kwd-group><label>Taxon classification</label><kwd><named-content content-type="kingdom">Animalia</named-content></kwd><kwd><named-content content-type="order">Pulmonata</named-content></kwd><kwd><named-content content-type="family">Streptaxidae</named-content></kwd></kwd-group><mixed-citation publication-type="journal"><person-group><name><surname>Inkhavilay</surname><given-names>Khamla</given-names></name><name><surname>Siriboon</surname><given-names>Thanit</given-names></name><name><surname>Sutcharit</surname><given-names>Chirasak</given-names></name><name><surname>Rowson</surname><given-names>Ben</given-names></name><name><surname>Panha</surname><given-names>Somsak</given-names></name></person-group><article-title>The first revision of the carnivorous land snail family <tp:taxon-name><tp:taxon-name-part taxon-name-part-type="family">Streptaxidae</tp:taxon-name-part></tp:taxon-name> in Laos, with description of three new species (<tp:taxon-name><tp:taxon-name-part taxon-name-part-type="order">Pulmonata</tp:taxon-name-part></tp:taxon-name>, <tp:taxon-name><tp:taxon-name-part taxon-name-part-type="order">Stylommatophora</tp:taxon-name-part></tp:taxon-name>, <tp:taxon-name><tp:taxon-name-part taxon-name-part-type="family">Streptaxidae</tp:taxon-name-part></tp:taxon-name>)</article-title><source>Zookeys</source><day>16</day><month>5</month><year>2016</year><volume>2016</volume><issue>589</issue><fpage>23</fpage><lpage>53</lpage><pub-id pub-id-type="doi">10.3897/zookeys.589.7933</pub-id></mixed-citation></tp:treatment-meta><tp:nomenclature><tp:taxon-name>
              <tp:taxon-name-part taxon-name-part-type="genus">Indoartemon</tp:taxon-name-part>
              <tp:taxon-name-part taxon-name-part-type="species">diodonta</tp:taxon-name-part>
              <object-id xmlns:xlink="http://www.w3.org/1999/xlink" content-type="zoobank" xlink:type="simple">http://zoobank.org/64F31C73-88D6-4A6B-BD0C-09FE2663E28F</object-id>
            </tp:taxon-name><tp:taxon-authority>Inkhavilay &amp; Panha</tp:taxon-authority><tp:taxon-status xmlns:xlink="http://www.w3.org/1999/xlink" xlink:type="simple">sp. n.</tp:taxon-status><xref ref-type="fig" rid="F1">Figs 1</xref><xref ref-type="fig" rid="F6">, 6D–F</xref><xref ref-type="table" rid="T1">; Table 1</xref><!--PageBreak--><!--PageBreak--></tp:nomenclature><tp:treatment-sec sec-type="type material"><title>Type material.</title><p>Holotype <named-content xmlns:xlink="http://www.w3.org/1999/xlink" content-type="dwc:institutional_code" xlink:type="simple">CUMZ</named-content> 6289 (Fig. <xref ref-type="fig" rid="F6">6D</xref>). Measurement: shell height 7.5 mm, shell width 8.3 mm, and with 7 whorls. Paratypes: <named-content xmlns:xlink="http://www.w3.org/1999/xlink" content-type="dwc:institutional_code" xlink:type="simple">CUMZ</named-content> 6290 (44 shells; Fig. <xref ref-type="fig" rid="F6">6E</xref>), <named-content xmlns:xlink="http://www.w3.org/1999/xlink" content-type="dwc:institutional_code" xlink:type="simple">NHMUK</named-content> 20160252 (2 shells), <named-content xmlns:xlink="http://www.w3.org/1999/xlink" content-type="dwc:institutional_code" xlink:type="simple">NUOL</named-content> (2 shells), <named-content xmlns:xlink="http://www.w3.org/1999/xlink" content-type="dwc:institutional_code" xlink:type="simple">SMF</named-content> (2 shells).</p><!--PageBreak--><!--PageBreak--></tp:treatment-sec><tp:treatment-sec sec-type="material"><title>Other material examined.</title><p>Tam Nang Ann, Tha Khek, Khammouan, Laos: <named-content xmlns:xlink="http://www.w3.org/1999/xlink" content-type="dwc:institutional_code" xlink:type="simple">CUMZ</named-content> 6291 (7 shells, Fig. <xref ref-type="fig" rid="F6">6F</xref>). Tam Xieng Lieb, Tha Khek, Khammouan, Laos: <named-content xmlns:xlink="http://www.w3.org/1999/xlink" content-type="dwc:institutional_code" xlink:type="simple">CUMZ</named-content> 6292 (15 shells).</p></tp:treatment-sec><tp:treatment-sec sec-type="type locality"><title>Type locality.</title><p>Tam Xang, Tha Khek, Khammouan, Laos, <named-content xmlns:xlink="http://www.w3.org/1999/xlink" content-type="dwc:verbatimCoordinates" xlink:type="simple"><named-content content-type="geo-json" specific-use="{&#34;type&#34;:&#34;Point&#34;,&#34;coordinates&#34;:[104.863639,17.428889]}" xlink:type="simple">17°25'44.0"N, 104°51'49.1"E</named-content></named-content>.</p></tp:treatment-sec><tp:treatment-sec sec-type="diagnosis"><title>Diagnosis.</title><p>This new species superficially resembles <italic><tp:taxon-name><tp:taxon-name-part taxon-name-part-type="genus">Indoartemon</tp:taxon-name-part> <tp:taxon-name-part taxon-name-part-type="species">eburneus</tp:taxon-name-part></tp:taxon-name></italic> and <italic><tp:taxon-name><tp:taxon-name-part taxon-name-part-type="genus">Indoartemon</tp:taxon-name-part> <tp:taxon-name-part taxon-name-part-type="species">prestoni</tp:taxon-name-part></tp:taxon-name></italic> from Thailand, but it differs in having a much smaller shell, an oblique-heliciform shape, open umbilicus, and the last whorl is strongly deviated from the vertical axis. This species differs from <italic><tp:taxon-name><tp:taxon-name-part taxon-name-part-type="genus">Indoartemon</tp:taxon-name-part> <tp:taxon-name-part taxon-name-part-type="species">medius</tp:taxon-name-part></tp:taxon-name></italic> from Thailand in its smaller shells, angular penultimate whorl and thin transverse ridges. <italic><tp:taxon-name><tp:taxon-name-part taxon-name-part-type="genus">Indoartemon</tp:taxon-name-part> <tp:taxon-name-part taxon-name-part-type="species">diodonta</tp:taxon-name-part></tp:taxon-name></italic> sp. n. differs from <italic><tp:taxon-name><tp:taxon-name-part taxon-name-part-type="genus">Indoartemon</tp:taxon-name-part> <tp:taxon-name-part taxon-name-part-type="species">bidens</tp:taxon-name-part></tp:taxon-name></italic> (Möllendorff, 1883) from Hainan and <italic><tp:taxon-name><tp:taxon-name-part taxon-name-part-type="genus">Indoartemon</tp:taxon-name-part> <tp:taxon-name-part taxon-name-part-type="species">tridens</tp:taxon-name-part></tp:taxon-name></italic> by having fine transverse ridges on the upper periphery, and the last whorl is less deviated from the vertical axis. These two <!--PageBreak-->species also have a smooth shell surface and a more strongly deviated last whorl, and a bifid columellar lamella is present in <italic><tp:taxon-name><tp:taxon-name-part taxon-name-part-type="genus">Indoartemon</tp:taxon-name-part> <tp:taxon-name-part taxon-name-part-type="species">tridens</tp:taxon-name-part></tp:taxon-name></italic>.</p></tp:treatment-sec><tp:treatment-sec sec-type="description"><title>Description.</title><p>
              <bold>Shell.</bold> Shell oblique-heliciform, white and translucent; whorls 6½–7, spire conical, with distinct suture. Shell surface dull, with fine transverse ridges that diminish below the periphery. Embryonic shell large, about 2½ whorls, with smooth surface; following whorls regularly coiled. Last whorl shouldered, axially deflected, and not expanded. Aperture subcircular; peristome continuous, parietal callus thickened; lip thickened, expanded and little reflected. Apertural dentition with one large and strong parietal and one small palatal lamellae. Umbilicus narrow and deep (Fig. <xref ref-type="fig" rid="F6">6D–F</xref>).</p></tp:treatment-sec><tp:treatment-sec sec-type="etymology"><title>Etymology.</title><p>The specific epithet “<italic>diodonta</italic>” is derived from the Greek words “<italic>di</italic>” meaning “two” and “<italic>odontos</italic>” meaning “tooth”, referring to the dentition of the new species.</p></tp:treatment-sec><tp:treatment-sec sec-type="distribution"><title>Distribution.</title><p>This species is known from limestone karst in Khammouan Province, central Laos. The animals can be found at altitudes up to 140 meters above mean sea level.</p></tp:treatment-sec><tp:treatment-sec sec-type="remarks"><title>Remarks.</title><p>To date no living specimens have been collected.</p></tp:treatment-sec><tp:treatment-sec><!--Section generated to contain objects referenced in tp:taxon-treatment.--><fig id="F1" position="float" orientation="portrait"><label>Figure 1.</label><caption><p>Approximate locations of the type localities of <italic><tp:taxon-name><tp:taxon-name-part taxon-name-part-type="genus">Haploptychius</tp:taxon-name-part></tp:taxon-name></italic> spp., <italic><tp:taxon-name><tp:taxon-name-part taxon-name-part-type="genus">Perrottetia</tp:taxon-name-part></tp:taxon-name></italic> spp., and <italic><tp:taxon-name><tp:taxon-name-part taxon-name-part-type="genus">Indoartemon</tp:taxon-name-part></tp:taxon-name></italic> spp. in Laos. Described species (●) <italic><tp:taxon-name><tp:taxon-name-part taxon-name-part-type="genus">Haploptychius</tp:taxon-name-part> <tp:taxon-name-part taxon-name-part-type="species">pellucens</tp:taxon-name-part></tp:taxon-name></italic>, (○) <italic><tp:taxon-name><tp:taxon-name-part taxon-name-part-type="genus">Haploptychius</tp:taxon-name-part> <tp:taxon-name-part taxon-name-part-type="species">porrectus</tp:taxon-name-part></tp:taxon-name></italic>, (★) <italic><tp:taxon-name><tp:taxon-name-part taxon-name-part-type="genus">Haploptychius</tp:taxon-name-part> <tp:taxon-name-part taxon-name-part-type="species">blaisei</tp:taxon-name-part></tp:taxon-name></italic>, (△) <italic><tp:taxon-name><tp:taxon-name-part taxon-name-part-type="genus">Perrotettia</tp:taxon-name-part> <tp:taxon-name-part taxon-name-part-type="species">aquilonaria</tp:taxon-name-part></tp:taxon-name></italic>, (▲) <italic><tp:taxon-name><tp:taxon-name-part taxon-name-part-type="genus">Perrottetia</tp:taxon-name-part> <tp:taxon-name-part taxon-name-part-type="species">unidentata</tp:taxon-name-part></tp:taxon-name></italic> sp. n., (□) <italic><tp:taxon-name><tp:taxon-name-part taxon-name-part-type="genus">Perrottetia</tp:taxon-name-part> <tp:taxon-name-part taxon-name-part-type="species">megadentata</tp:taxon-name-part></tp:taxon-name></italic> sp. n. and (■) <italic><tp:taxon-name><tp:taxon-name-part taxon-name-part-type="genus">Indoartemon</tp:taxon-name-part> <tp:taxon-name-part taxon-name-part-type="species">diodonta</tp:taxon-name-part></tp:taxon-name></italic> sp. n. The numbered localities are detailed in Table <xref ref-type="table" rid="T1">1</xref>, except locality no. 6 is from Tam Kao Rao, Vieng Phoukha, Luang Namtha, Laos, and no. 11 from Ban Bo Khoun, Boun Neua, Phongsaly, Laos.</p></caption><graphic xmlns:xlink="http://www.w3.org/1999/xlink" xlink:href="zookeys-589-023-g001.jpg" position="float" orientation="portrait" xlink:type="simple" id="oo_88806.jpg"/></fig><table-wrap id="T1" position="float" orientation="portrait"><label>Table 1.</label><caption><p>Shell measurements for populations of the three <italic><tp:taxon-name><tp:taxon-name-part taxon-name-part-type="genus">Haploptychius</tp:taxon-name-part></tp:taxon-name></italic>, four <italic><tp:taxon-name><tp:taxon-name-part taxon-name-part-type="genus">Perrottetia</tp:taxon-name-part></tp:taxon-name></italic>, and one <italic><tp:taxon-name><tp:taxon-name-part taxon-name-part-type="genus">Indoartemon</tp:taxon-name-part></tp:taxon-name></italic> species collected.</p></caption><table id="TID0E1DAI" rules="all"><tbody><tr><th rowspan="2" colspan="1">Specie and locality and <named-content xmlns:xlink="http://www.w3.org/1999/xlink" content-type="dwc:institutional_code" xlink:type="simple">CUMZ</named-content> nos</th><th rowspan="2" colspan="1">No. of specimens</th><th rowspan="1" colspan="4">Rangs, mean ± S.D. in mm of:</th><th rowspan="2" colspan="1">Number of whorls</th></tr><tr><th rowspan="1" colspan="1">Shell height (<abbrev xmlns:xlink="http://www.w3.org/1999/xlink" xlink:title="Shell height" xlink:type="simple">H</abbrev>)</th><th rowspan="1" colspan="1">Shell width (<abbrev xmlns:xlink="http://www.w3.org/1999/xlink" xlink:title="shell width" xlink:type="simple">W</abbrev>)</th><th rowspan="1" colspan="1">
                      <abbrev xmlns:xlink="http://www.w3.org/1999/xlink" xlink:title="Shell height" xlink:type="simple">H</abbrev>/<abbrev xmlns:xlink="http://www.w3.org/1999/xlink" xlink:title="shell width" xlink:type="simple">W</abbrev> ration</th><th rowspan="1" colspan="1">Shell angle</th></tr><tr><td rowspan="1" colspan="7">
              <italic><tp:taxon-name><tp:taxon-name-part taxon-name-part-type="genus">Haploptychius</tp:taxon-name-part> <tp:taxon-name-part taxon-name-part-type="species">pellucens</tp:taxon-name-part></tp:taxon-name></italic> (Pfeiffer, 1863)</td></tr><tr><td rowspan="1" colspan="1">Lectotype and paralectotypes</td><td rowspan="1" colspan="1">3</td><td rowspan="1" colspan="1">11.1−13.0<break/> 11.9±1.02</td><td rowspan="1" colspan="1">10.6−13.3<break/> 11.7±1.45</td><td rowspan="1" colspan="1">0.9−1.0<break/> 1.0±0.01</td><td rowspan="1" colspan="1">31.7−37.1<break/> 34.9±2.77</td><td rowspan="1" colspan="1">6−6½</td></tr><tr><td rowspan="1" colspan="1">1. Ban Namone, Xayabouly (about 40 Km. from Ngeun, Lao-Thai border to Xayabouly district): (6264, 6265)</td><td rowspan="1" colspan="1">12</td><td rowspan="1" colspan="1">10.1−12.10<break/> 11.0±0.55</td><td rowspan="1" colspan="1">9.6−12.0<break/> 10.6±0.63</td><td rowspan="1" colspan="1">0.9−1.18<break/> 1.0±0.09</td><td rowspan="1" colspan="1">33.6−53.02<break/> 44.2±5.26</td><td rowspan="1" colspan="1">6−6½</td></tr><tr><td rowspan="1" colspan="1">2. Tam Phatok, Luang Phrabang: (6267)</td><td rowspan="1" colspan="1">7</td><td rowspan="1" colspan="1">9.5−10.7<break/> 9.8±0.43</td><td rowspan="1" colspan="1">9.0−10.7<break/> 9.8±0.75</td><td rowspan="1" colspan="1">0.9−1.1<break/> 1.0±0.11</td><td rowspan="1" colspan="1">45.8−56.9<break/> 50.9±3.75</td><td rowspan="1" colspan="1">6−6½</td></tr><tr><td rowspan="1" colspan="1">3. Ngoi, Luang Phrabang: (6268)</td><td rowspan="1" colspan="1">7</td><td rowspan="1" colspan="1">9.7−12.4<break/> 11.1±0.90</td><td rowspan="1" colspan="1">10.4−11.8<break/> 10.9±0.48</td><td rowspan="1" colspan="1">0.9−1.1<break/> 1.0±0.01</td><td rowspan="1" colspan="1">48.8−54.1<break/> 51.2±1.91</td><td rowspan="1" colspan="1">6½</td></tr><tr><td rowspan="1" colspan="1">4. Nam Ork Roo, Nathong, Namor, Oudomxay: (6269, 6270)</td><td rowspan="1" colspan="1">35</td><td rowspan="1" colspan="1">9.5−11.5<break/> 10.2±0.53</td><td rowspan="1" colspan="1">9.3−12.0<break/> 10.8±0.61</td><td rowspan="1" colspan="1">0.8−1.1<break/> 0.9±0.08</td><td rowspan="1" colspan="1">42.5−54.1<break/> 48.9±3.19</td><td rowspan="1" colspan="1">6½</td></tr><tr><td rowspan="1" colspan="1">5. Ban Oudom, Pak Beng, Oudomxay: (6271)</td><td rowspan="1" colspan="1">15</td><td rowspan="1" colspan="1">10.6−13.1<break/> 12.0±0.77</td><td rowspan="1" colspan="1">9.5−12.8<break/> 11.2±0.76</td><td rowspan="1" colspan="1">0.8−1.3<break/> 1.0±0.12</td><td rowspan="1" colspan="1">37.6−58.3<break/> 47.9±5.21</td><td rowspan="1" colspan="1">6½−7</td></tr><tr><td rowspan="1" colspan="1">7. Tam Mungkorn, Khamkeurt, Bolikhamxay: (6266)</td><td rowspan="1" colspan="1">4</td><td rowspan="1" colspan="1">8.8−9.6<break/> 9.3±0.30</td><td rowspan="1" colspan="1">8.0−9.1<break/> 8.7±0.50</td><td rowspan="1" colspan="1">1.0−1.1<break/> 1.0±0.03</td><td rowspan="1" colspan="1">46.7−50.3<break/> 48.2±1.56</td><td rowspan="1" colspan="1">6½−7</td></tr><tr><td rowspan="1" colspan="7">
              <italic><tp:taxon-name><tp:taxon-name-part taxon-name-part-type="genus">Haploptychius</tp:taxon-name-part> <tp:taxon-name-part taxon-name-part-type="species">porectus</tp:taxon-name-part></tp:taxon-name></italic> (Pfeiffer, 1863)</td></tr><tr><td rowspan="1" colspan="1">8. Ban Nong Tang, Phoukood, Xieng Khuang: (6273, 6274)</td><td rowspan="1" colspan="1">19</td><td rowspan="1" colspan="1">6.2−8.1<break/> 7.4±0.50</td><td rowspan="1" colspan="1">6.3−8.4<break/> 7.4±0.52</td><td rowspan="1" colspan="1">0.8−1.2<break/> 0.9±0.11</td><td rowspan="1" colspan="1">41.1−59.6<break/> 49.6±4.58</td><td rowspan="1" colspan="1">6½</td></tr><tr><td rowspan="1" colspan="1">9. Tam Pew, Kham, Xieng Khuang: (6275)</td><td rowspan="1" colspan="1">4</td><td rowspan="1" colspan="1">6.5−7.2<break/> 7.0±0.34</td><td rowspan="1" colspan="1">7.3−8.5<break/> 7.7±0.59</td><td rowspan="1" colspan="1">0.8−0.9<break/> 0.9±0.06</td><td rowspan="1" colspan="1">44.1−47.1<break/> 45.0±1.52</td><td rowspan="1" colspan="1">6½</td></tr><tr><td rowspan="1" colspan="1">
              <italic><tp:taxon-name><tp:taxon-name-part taxon-name-part-type="genus">Haploptychius</tp:taxon-name-part> <tp:taxon-name-part taxon-name-part-type="species">blaisei</tp:taxon-name-part></tp:taxon-name></italic> (Dautzenberg &amp; Fischer, 1905)</td><td rowspan="1" colspan="1"/><td rowspan="1" colspan="1"/><td rowspan="1" colspan="1"/><td rowspan="1" colspan="1"/><td rowspan="1" colspan="1"/><td rowspan="1" colspan="1"/></tr><tr><td rowspan="1" colspan="1">10. Tam Phatok, Ngoi, Luang Phrabang: (6276, 6277)</td><td rowspan="1" colspan="1">16</td><td rowspan="1" colspan="1">5.4−6.7<break/> 6.2±0.35</td><td rowspan="1" colspan="1">9.1−10.5<break/> 9.8±0.36</td><td rowspan="1" colspan="1">0.5−0.7<break/> 0.6±0.05</td><td rowspan="1" colspan="1">53.7−75.3<break/> 67.1±5.9</td><td rowspan="1" colspan="1">6½</td></tr><tr><td rowspan="1" colspan="1">
              <italic><tp:taxon-name><tp:taxon-name-part taxon-name-part-type="genus">Perrottetia</tp:taxon-name-part> <tp:taxon-name-part taxon-name-part-type="species">aquilonaria</tp:taxon-name-part></tp:taxon-name></italic> Siriboon &amp; Panha, 2013</td><td rowspan="1" colspan="1"/><td rowspan="1" colspan="1"/><td rowspan="1" colspan="1"/><td rowspan="1" colspan="1"/><td rowspan="1" colspan="1"/><td rowspan="1" colspan="1"/></tr><tr><td rowspan="1" colspan="1">12. Ban Namone, Xayabouly (about 40 Km. from Ngeun, Lao-Thai border to Xayabouly District): (6278, 6279)</td><td rowspan="1" colspan="1">3</td><td rowspan="1" colspan="1">4.1−4.5<break/> 4.4±0.19</td><td rowspan="1" colspan="1">5.4−6.4<break/> 6.0±0.55</td><td rowspan="1" colspan="1">0.7−0.9<break/> 0.7±0.09</td><td rowspan="1" colspan="1">48.4−59.1<break/> 54.2±5.43</td><td rowspan="1" colspan="1">5½−6</td></tr><tr><td rowspan="1" colspan="1">
              <italic><tp:taxon-name><tp:taxon-name-part taxon-name-part-type="genus">Perrottetia</tp:taxon-name-part> <tp:taxon-name-part taxon-name-part-type="species">unidentata</tp:taxon-name-part></tp:taxon-name></italic> sp. n.</td><td rowspan="1" colspan="1"/><td rowspan="1" colspan="1"/><td rowspan="1" colspan="1"/><td rowspan="1" colspan="1"/><td rowspan="1" colspan="1"/><td rowspan="1" colspan="1"/></tr><tr><td rowspan="1" colspan="1">13. Ban Nawit, Viengxay: (6281, 6282, 6283)</td><td rowspan="1" colspan="1">8</td><td rowspan="1" colspan="1">4.0−5.8<break/> 5.0±0.05</td><td rowspan="1" colspan="1">8.9−9.7<break/> 9.3±0.25</td><td rowspan="1" colspan="1">0.4−0.6<break/> 0.5±0.06</td><td rowspan="1" colspan="1">67.0−88.9<break/> 76.8±6.74</td><td rowspan="1" colspan="1">6−6½</td></tr><tr><td rowspan="1" colspan="1">14. Tam Than Kaisone Phomvihan, Viengxay: (6284, 6285)</td><td rowspan="1" colspan="1">5</td><td rowspan="1" colspan="1">5.0−6.5<break/> 5.9±0.77</td><td rowspan="1" colspan="1">7.4−8.2<break/> 7.7±0.36</td><td rowspan="1" colspan="1">0.6−0.8<break/> 0.7±0.11</td><td rowspan="1" colspan="1">54.5−60.7<break/> 57.1±2.51</td><td rowspan="1" colspan="1">6</td></tr><tr><td rowspan="1" colspan="1">
              <italic><tp:taxon-name><tp:taxon-name-part taxon-name-part-type="genus">Perrottetia</tp:taxon-name-part> <tp:taxon-name-part taxon-name-part-type="species">magnadenta</tp:taxon-name-part></tp:taxon-name></italic> sp. n.</td><td rowspan="1" colspan="1"/><td rowspan="1" colspan="1"/><td rowspan="1" colspan="1"/><td rowspan="1" colspan="1"/><td rowspan="1" colspan="1"/><td rowspan="1" colspan="1"/></tr><tr><td rowspan="1" colspan="1">15. Km 70, Tha Khek, Yommalat: (6286, 6287)</td><td rowspan="1" colspan="1">36</td><td rowspan="1" colspan="1">6.0−7.6<break/> 6.7±0.36</td><td rowspan="1" colspan="1">7.2−8.8<break/> 7.8±0.42</td><td rowspan="1" colspan="1">0.7−0.9<break/> 0.8±0.06</td><td rowspan="1" colspan="1">47.4−59.9<break/> 54.5±3.34</td><td rowspan="1" colspan="1">6</td></tr><tr><td rowspan="1" colspan="1">
              <italic><tp:taxon-name><tp:taxon-name-part taxon-name-part-type="genus">Indoartemon</tp:taxon-name-part> <tp:taxon-name-part taxon-name-part-type="species">diodonta</tp:taxon-name-part></tp:taxon-name></italic> sp. n.</td><td rowspan="1" colspan="1"/><td rowspan="1" colspan="1"/><td rowspan="1" colspan="1"/><td rowspan="1" colspan="1"/><td rowspan="1" colspan="1"/><td rowspan="1" colspan="1"/></tr><tr><td rowspan="1" colspan="1">16. Tam Xang, Tha Khek, Khammouan: (6289, 6290)</td><td rowspan="1" colspan="1">49</td><td rowspan="1" colspan="1">6.8−8.0<break/> 7.4±0.33</td><td rowspan="1" colspan="1">6.9−8.6<break/> 7.7±0.37</td><td rowspan="1" colspan="1">0.8−1.0<break/> 0.9±0.06</td><td rowspan="1" colspan="1">42.1−58.1<break/> 51.8±3.03</td><td rowspan="1" colspan="1">6½−7</td></tr><tr><td rowspan="1" colspan="1">17. Tam Nang Ann, Tha Khek, Khammouan: (6291)</td><td rowspan="1" colspan="1">7</td><td rowspan="1" colspan="1">7.9−8.9<break/> 8.6±0.33</td><td rowspan="1" colspan="1">7.2−8.3<break/> 7.8±0.34</td><td rowspan="1" colspan="1">1.0−0.1<break/> 1.1±0.03</td><td rowspan="1" colspan="1">46.4−52.4<break/> 49.7±2.07</td><td rowspan="1" colspan="1">6½−7</td></tr><tr><td rowspan="1" colspan="1">18. Tam Xieng Lieb, Tha Khek, Khammouan: (6292)</td><td rowspan="1" colspan="1">15</td><td rowspan="1" colspan="1">6.8−7.8<break/> 7.3±0.27</td><td rowspan="1" colspan="1">6.4−7.8<break/> 7.3±0.46</td><td rowspan="1" colspan="1">0.8−1.1<break/> 1.0±0.09</td><td rowspan="1" colspan="1">41.3−61.0<break/> 51.8±5.04</td><td rowspan="1" colspan="1">7</td></tr></tbody></table></table-wrap><fig id="F6" position="float" orientation="portrait"><label>Figure 6.</label><caption><p>Shells of <italic><tp:taxon-name><tp:taxon-name-part taxon-name-part-type="genus">Perrottetia</tp:taxon-name-part></tp:taxon-name></italic> and <italic><tp:taxon-name><tp:taxon-name-part taxon-name-part-type="genus">Indoartemon</tp:taxon-name-part></tp:taxon-name></italic> spp. <bold>A, B</bold> <italic><tp:taxon-name><tp:taxon-name-part taxon-name-part-type="genus">Perrottetia</tp:taxon-name-part> <tp:taxon-name-part taxon-name-part-type="species">megadentata</tp:taxon-name-part></tp:taxon-name></italic> sp. n. <bold>A</bold> holotype <named-content xmlns:xlink="http://www.w3.org/1999/xlink" content-type="dwc:institutional_code" xlink:type="simple">CUMZ</named-content> 6286 with apertural dentition, and <bold>B</bold> paratype <named-content xmlns:xlink="http://www.w3.org/1999/xlink" content-type="dwc:institutional_code" xlink:type="simple">CUMZ</named-content> 6287. <bold>C</bold> <italic><tp:taxon-name><tp:taxon-name-part taxon-name-part-type="genus">Indoartemon</tp:taxon-name-part> <tp:taxon-name-part taxon-name-part-type="species">tridens</tp:taxon-name-part></tp:taxon-name></italic> holotype <named-content xmlns:xlink="http://www.w3.org/1999/xlink" content-type="dwc:institutional_code" xlink:type="simple">SMF</named-content> 108507/1 with apertural dentition <bold>D–F</bold> <italic><tp:taxon-name><tp:taxon-name-part taxon-name-part-type="genus">Indoartemon</tp:taxon-name-part> <tp:taxon-name-part taxon-name-part-type="species">diodonta</tp:taxon-name-part></tp:taxon-name></italic> sp. n. <bold>D</bold> holotype <named-content xmlns:xlink="http://www.w3.org/1999/xlink" content-type="dwc:institutional_code" xlink:type="simple">CUMZ</named-content> 6289 with apertural dentition <bold>E</bold> paratypes <named-content xmlns:xlink="http://www.w3.org/1999/xlink" content-type="dwc:institutional_code" xlink:type="simple">CUMZ</named-content> 6290, and <bold>F</bold> specimen from Tam Nang Ann, Tha Khek, Khammouan <named-content xmlns:xlink="http://www.w3.org/1999/xlink" content-type="dwc:institutional_code" xlink:type="simple">CUMZ</named-content> 2691.</p></caption><graphic xmlns:xlink="http://www.w3.org/1999/xlink" xlink:href="zookeys-589-023-g006.jpg" position="float" orientation="portrait" xlink:type="simple" id="oo_88811.jpg"/></fig></tp:treatment-sec></tp:taxon-treatment>
